# Supplementary material for: [Bis[μ-bis­(diphenyl­phosphino)methane-1:2κ2 P:P′]-bis­(nitrito-κ2 O,O′)]disilver(I) acetonitrile disolvate
Source: Acta Crystallogr Sect E Struct Rep Online. 2012 Oct 13;68(Pt 11):m1367. doi: 10.1107/S1600536812041931 (PMC3515120; doi:10.1107/S1600536812041931)
Supplement: Supplementary file 1 [file e-68-m1367-sup1.cif]

##############################################################################
#                                                                            #
# This CIF contains the data in a paper accepted for publication in          #
# Acta Crystallographica Section E. It conforms to the requirements of       #
# Notes for Authors for Acta Crystallographica Section E, and has been       #
# peer reviewed under the auspices of the IUCr Commission on Journals.       #
#                                                                            #
# Full details of the Crystallographic Information File format               #
# are given in the paper "The Crystallographic Information File (CIF):       #
# a New Standard Archive File for Crystallography" by S. R. Hall, F. H.      #
# Allen and I. D. Brown [Acta Cryst. (1991), A47, 655-685].                  #
#                                                                            #
# The current version of the core CIF dictionary is obtainable from          #
# ftp://ftp.iucr.org/pub/cif_core.dic.                                       #
#                                                                            #
# Software is freely available for graphical display of the structure(s)     #
# in this CIF. For information consult the CIF software page                 #
# http://www.iucr.org/resources/cif/software.                                #
#                                                                            #
# This file may be used for bona fide research purposes within the           #
# scientific community so long as proper attribution is given to the journal # 
# article from which it was obtained.                                        #
#                                                                            #
##############################################################################
data_global
_audit_creation_method     SHELXL-97
_journal_date_recd_electronic     2012-09-01
_journal_date_accepted     2012-10-07
_journal_name_full     'Acta Crystallographica, Section E'
_journal_year     2012
_journal_volume     68
_journal_issue     11
_journal_page_first     m1367
_journal_page_last     m1367
_journal_paper_category     QM
_journal_paper_doi     10.1107/S1600536812041931
_journal_coeditor_code     ZS2232
_publ_contact_author_name     'Dr. Qiong-Hua Jin '
_publ_contact_author_address
;
    Department of Chemistry
    Capital Normal University
    Beijing 100048
    People's Republic of China
;
_publ_contact_author_email     'jinqh204@163.com'
_publ_contact_author_fax     '861068902320'
_publ_contact_author_phone     '861068903033'
_publ_section_title
;\
[Bis[\m-bis(diphenylphosphino)methane-1:2\k^2^<i>P</i>:<i>P</i>']-bis(nitrito-\
\k^2^<i>O</i>,<i>O</i>')]disilver(I) acetonitrile disolvate
;
loop_
    _publ_author_name
    _publ_author_address
    'Xue Yang'
;
     Department of Chemistry
     Capital Normal University
     Beijing 100048
     People's Republic of China
;
    'Xu Huang '
;
    Department of Chemistry
    Capital Normal University
    Beijing 100048
    People's Republic of China
;
    'Qi-Ming Qiu'
;
    Department of Chemistry
    Capital Normal  University
    Beijing 100048
    People's Republic of China
;
    'Qiong-Hua Jin'
;
    Department of Chemistry
    Capital Normal University
    Beijing 100048
    People's Republic of China
;
    'Cun-Lin Zhang'
;
    Key Laboratory of Terahertz Optoelectronics
    Ministry of Education
    Department of Physics
    Capital Normal University
    Beijing 100048
    People's Republic of China
;
data_I
_audit_creation_method     SHELXL-97
_chemical_name_systematic
;
[Bis[\m-bis(diphenylphosphino)methane-1:2\k^2^<i>P</i>:<i>P</i>']-
bis(nitrito-\k^2^<i>O</i>,<i>O</i>')]disilver(I) acetonitrile disolvate
;
_chemical_name_common     ?
_chemical_formula_moiety     'C50 H44 Ag2 N2 O4 P4, 2(C2 H3 N)'
_chemical_formula_sum     'C54 H50 Ag2 N4 O4 P4'
_chemical_formula_iupac     '[Ag2 (N O2)2 (C25 H22 P2)2] , 2C2 H3 N'
_chemical_formula_weight     1158.60
_chemical_melting_point     ?
_symmetry_cell_setting     monoclinic
_symmetry_space_group_name_H-M     'P 21/n'
_symmetry_space_group_name_Hall     '-P 2yn'
loop_
    _symmetry_equiv_pos_as_xyz
    'x, y, z'
    '-x+1/2, y+1/2, -z+1/2'
    '-x, -y, -z'
    'x-1/2, -y-1/2, z-1/2'
_cell_length_a     12.1390(11)
_cell_length_b     11.1247(9)
_cell_length_c     20.0350(18)
_cell_angle_alpha     90.00
_cell_angle_beta     95.5430(10)
_cell_angle_gamma     90.00
_cell_volume     2692.9(4)
_cell_formula_units_Z     2
_cell_measurement_reflns_used     6670
_cell_measurement_theta_min     2.489
_cell_measurement_theta_max     28.194
_cell_measurement_temperature     298(2)
_exptl_crystal_description     block
_exptl_crystal_colour     colourless
_exptl_crystal_size_max     0.40
_exptl_crystal_size_mid     0.35
_exptl_crystal_size_min     0.33
_exptl_crystal_density_diffrn     1.429
_exptl_crystal_density_meas     ?
_exptl_crystal_density_method     'not measured'
_exptl_crystal_F_000     1176
_exptl_absorpt_coefficient_mu     0.893
_exptl_absorpt_correction_type     multi-scan
_exptl_absorpt_process_details     '(SADABS; Bruker, 2007)'
_exptl_absorpt_correction_T_min     0.7166
_exptl_absorpt_correction_T_max     0.7571
_exptl_special_details     ?
_diffrn_ambient_temperature     298(2)
_diffrn_radiation_type     MoK\a
_diffrn_radiation_wavelength     0.71073
_diffrn_radiation_source     'fine-focus sealed tube'
_diffrn_radiation_monochromator     graphite
_diffrn_measurement_device_type     'Bruker SMART CCD area detector'
_diffrn_measurement_method     '\f and \w scans'
_diffrn_detector_area_resol_mean     ?
_diffrn_reflns_number     13205
_diffrn_reflns_av_R_equivalents     0.0345
_diffrn_reflns_av_sigmaI/netI     0.0370
_diffrn_reflns_theta_min     2.49
_diffrn_reflns_theta_max     25.02
_diffrn_reflns_theta_full     25.02
_diffrn_measured_fraction_theta_max     0.997
_diffrn_measured_fraction_theta_full     0.997
_diffrn_reflns_limit_h_min     -14
_diffrn_reflns_limit_h_max     13
_diffrn_reflns_limit_k_min     -13
_diffrn_reflns_limit_k_max     13
_diffrn_reflns_limit_l_min     -23
_diffrn_reflns_limit_l_max     18
_diffrn_standards_number     0
_diffrn_standards_interval_count     .
_diffrn_standards_interval_time     .
_diffrn_standards_decay_%     ?
_refine_special_details
;
Refinement of <i>F</i>^2^ against ALL reflections. The weighted <i>R</i>-factor
<i>wR</i> and goodness of fit <i>S</i> are based on <i>F</i>^2^, conventional
<i>R</i>-factors <i>R</i> are based on <i>F</i>, with <i>F</i> set to zero for
negative <i>F</i>^2^. The threshold expression of <i>F</i>^2^ >
\s(<i>F</i>^2^) is used only for calculating <i>R</i>-factors(gt) <i>etc</i>.
and is not relevant to the choice of reflections for refinement.
<i>R</i>-factors based on <i>F</i>^2^ are statistically about twice as large
as those based on <i>F</i>, and <i>R</i>- factors based on ALL data will be
even larger.
;
_reflns_number_total     4752
_reflns_number_gt     3845
_reflns_threshold_expression     I>2\s(I)
_refine_ls_structure_factor_coef     Fsqd
_refine_ls_matrix_type     full
_refine_ls_R_factor_all     0.0455
_refine_ls_R_factor_gt     0.0319
_refine_ls_wR_factor_gt     0.0783
_refine_ls_wR_factor_ref     0.0897
_refine_ls_goodness_of_fit_ref     1.074
_refine_ls_restrained_S_all     1.085
_refine_ls_number_reflns     4752
_refine_ls_number_parameters     308
_refine_ls_number_restraints     3
_refine_ls_hydrogen_treatment     constr
_refine_ls_weighting_scheme     calc
_refine_ls_weighting_details
         'calc w=1/[\s^2^(Fo^2^)+(0.0370P)^2^+2.4337P] where P=(Fo^2^+2Fc^2^)/3'
_atom_sites_solution_hydrogens     geom
_atom_sites_solution_primary     direct
_atom_sites_solution_secondary     difmap
_refine_ls_shift/su_max     0.002
_refine_ls_shift/su_mean     0.000
_refine_diff_density_max     1.005
_refine_diff_density_min     -0.457
_refine_ls_extinction_method     none
_refine_ls_extinction_coef     ?
loop_
    _atom_type_symbol
    _atom_type_description
    _atom_type_scat_dispersion_real
    _atom_type_scat_dispersion_imag
    _atom_type_scat_source
    'C' 'C' 0.0033 0.0016
                         'International Tables Vol C Tables 4.2.6.8 and 6.1.1.4'
    'H' 'H' 0.0000 0.0000
                         'International Tables Vol C Tables 4.2.6.8 and 6.1.1.4'
    'N' 'N' 0.0061 0.0033
                         'International Tables Vol C Tables 4.2.6.8 and 6.1.1.4'
    'O' 'O' 0.0106 0.0060
                         'International Tables Vol C Tables 4.2.6.8 and 6.1.1.4'
    'P' 'P' 0.1023 0.0942
                         'International Tables Vol C Tables 4.2.6.8 and 6.1.1.4'
    'Ag' 'Ag' -0.8971 1.1015
                         'International Tables Vol C Tables 4.2.6.8 and 6.1.1.4'
_computing_data_collection     'SMART (Bruker, 2007)'
_computing_cell_refinement     'SAINT-Plus (Bruker, 2007)'
_computing_data_reduction     'SAINT-Plus (Bruker, 2007)'
_computing_structure_solution     'SHELXS97 (Sheldrick, 2008)'
_computing_structure_refinement     'SHELXL97 (Sheldrick, 2008)'
_computing_molecular_graphics     'SHELXTL (Sheldrick, 2008)'
_computing_publication_material     'SHELXTL (Sheldrick, 2008)'
loop_
    _atom_site_type_symbol
    _atom_site_label
    _atom_site_fract_x
    _atom_site_fract_y
    _atom_site_fract_z
    _atom_site_U_iso_or_equiv
    _atom_site_adp_type
    _atom_site_calc_flag
    _atom_site_refinement_flags
    _atom_site_occupancy
    _atom_site_symmetry_multiplicity
    _atom_site_disorder_assembly
    _atom_site_disorder_group
    Ag Ag1 0.43541(2) 0.61579(2) 0.521730(12) 0.03586(10) Uani d U 1 1 . .
    P P1 0.55178(7) 0.70130(8) 0.43866(4) 0.0324(2) Uani d . 1 1 . .
    P P2 0.43562(7) 0.53526(8) 0.63500(4) 0.0327(2) Uani d . 1 1 . .
    N N1 0.2195(3) 0.6845(4) 0.44450(19) 0.0626(10) Uani d . 1 1 . .
    N N2 0.9358(7) 0.8704(8) 0.6794(5) 0.154(3) Uani d . 1 1 . .
    O O1 0.2546(3) 0.7319(3) 0.49890(16) 0.0729(9) Uani d U 1 1 . .
    O O2 0.2823(2) 0.6093(3) 0.42403(16) 0.0627(7) Uani d U 1 1 . .
    C C1 0.5182(3) 0.6221(3) 0.35872(17) 0.0369(8) Uani d . 1 1 . .
    H H1A 0.5540 0.6623 0.3236 0.044 Uiso calc R 1 1 . .
    H H1B 0.4389 0.6247 0.3467 0.044 Uiso calc R 1 1 . .
    C C2 0.5182(3) 0.8565(3) 0.41655(17) 0.0373(8) Uani d . 1 1 . .
    C C3 0.4172(3) 0.8834(3) 0.3812(2) 0.0498(10) Uani d . 1 1 . .
    H H3 0.3691 0.8215 0.3669 0.060 Uiso calc R 1 1 . .
    C C4 0.3871(4) 1.0011(4) 0.3668(2) 0.0649(12) Uani d . 1 1 . .
    H H4 0.3198 1.0177 0.3424 0.078 Uiso calc R 1 1 . .
    C C5 0.4561(5) 1.0931(4) 0.3883(2) 0.0682(14) Uani d . 1 1 . .
    H H5 0.4352 1.1722 0.3791 0.082 Uiso calc R 1 1 . .
    C C6 0.5555(4) 1.0693(4) 0.4234(2) 0.0619(12) Uani d . 1 1 . .
    H H6 0.6021 1.1322 0.4381 0.074 Uiso calc R 1 1 . .
    C C7 0.5875(3) 0.9515(3) 0.43718(19) 0.0485(9) Uani d . 1 1 . .
    H H7 0.6561 0.9359 0.4605 0.058 Uiso calc R 1 1 . .
    C C8 0.7019(3) 0.6971(3) 0.45118(18) 0.0412(8) Uani d . 1 1 . .
    C C9 0.7677(3) 0.7389(4) 0.4033(2) 0.0649(12) Uani d . 1 1 . .
    H H9 0.7354 0.7722 0.3635 0.078 Uiso calc R 1 1 . .
    C C10 0.8810(4) 0.7309(6) 0.4150(3) 0.0925(18) Uani d . 1 1 . .
    H H10 0.9250 0.7602 0.3831 0.111 Uiso calc R 1 1 . .
    C C11 0.9295(4) 0.6809(6) 0.4720(4) 0.110(2) Uani d . 1 1 . .
    H H11 1.0063 0.6755 0.4788 0.131 Uiso calc R 1 1 . .
    C C12 0.8664(5) 0.6385(6) 0.5193(4) 0.108(2) Uani d . 1 1 . .
    H H12 0.8997 0.6032 0.5582 0.129 Uiso calc R 1 1 . .
    C C13 0.7513(4) 0.6482(4) 0.5093(2) 0.0674(13) Uani d . 1 1 . .
    H H13 0.7081 0.6214 0.5421 0.081 Uiso calc R 1 1 . .
    C C14 0.5351(3) 0.6152(3) 0.69330(16) 0.0374(8) Uani d . 1 1 . .
    C C15 0.5009(4) 0.7003(4) 0.73770(18) 0.0523(10) Uani d . 1 1 . .
    H H15 0.4260 0.7099 0.7425 0.063 Uiso calc R 1 1 . .
    C C16 0.5793(4) 0.7712(4) 0.7751(2) 0.0650(12) Uani d . 1 1 . .
    H H16 0.5563 0.8270 0.8054 0.078 Uiso calc R 1 1 . .
    C C17 0.6881(4) 0.7596(4) 0.7676(2) 0.0667(13) Uani d . 1 1 . .
    H H17 0.7393 0.8089 0.7919 0.080 Uiso calc R 1 1 . .
    C C18 0.7238(4) 0.6755(4) 0.7245(2) 0.0620(11) Uani d . 1 1 . .
    H H18 0.7990 0.6668 0.7202 0.074 Uiso calc R 1 1 . .
    C C19 0.6475(3) 0.6034(3) 0.6872(2) 0.0479(9) Uani d . 1 1 . .
    H H19 0.6719 0.5467 0.6579 0.057 Uiso calc R 1 1 . .
    C C20 0.3075(3) 0.5396(3) 0.67562(18) 0.0447(9) Uani d . 1 1 . .
    C C21 0.2194(4) 0.6045(4) 0.6469(2) 0.0674(13) Uani d . 1 1 . .
    H H21 0.2235 0.6428 0.6060 0.081 Uiso calc R 1 1 . .
    C C22 0.1227(4) 0.6127(6) 0.6800(3) 0.101(2) Uani d . 1 1 . .
    H H22 0.0635 0.6591 0.6618 0.121 Uiso calc R 1 1 . .
    C C23 0.1159(5) 0.5525(7) 0.7387(3) 0.097(2) Uani d . 1 1 . .
    H H23 0.0509 0.5561 0.7596 0.117 Uiso calc R 1 1 . .
    C C24 0.2022(5) 0.4879(6) 0.7670(3) 0.0867(17) Uani d . 1 1 . .
    H H24 0.1966 0.4478 0.8072 0.104 Uiso calc R 1 1 . .
    C C25 0.2989(4) 0.4813(4) 0.7361(2) 0.0630(12) Uani d . 1 1 . .
    H H25 0.3586 0.4376 0.7559 0.076 Uiso calc R 1 1 . .
    C C26 0.9176(7) 0.9290(8) 0.6327(6) 0.124(3) Uani d . 1 1 . .
    C C27 0.8934(8) 1.0016(10) 0.5727(5) 0.182(4) Uani d . 1 1 . .
    H H27A 0.8406 0.9604 0.5420 0.273 Uiso calc R 1 1 . .
    H H27B 0.9603 1.0147 0.5517 0.273 Uiso calc R 1 1 . .
    H H27C 0.8633 1.0775 0.5846 0.273 Uiso calc R 1 1 . .
loop_
    _atom_site_aniso_label
    _atom_site_aniso_U_11
    _atom_site_aniso_U_22
    _atom_site_aniso_U_33
    _atom_site_aniso_U_12
    _atom_site_aniso_U_13
    _atom_site_aniso_U_23
    Ag1 0.04039(16) 0.03674(17) 0.03093(15) 0.00023(11) 0.00592(11) 0.00355(11)
    P1 0.0365(5) 0.0316(5) 0.0294(4) -0.0030(4) 0.0052(4) 0.0017(4)
    P2 0.0383(5) 0.0328(5) 0.0274(4) -0.0006(4) 0.0060(4) 0.0002(4)
    N1 0.045(2) 0.081(3) 0.060(2) 0.0081(19) -0.0008(17) 0.015(2)
    N2 0.131(6) 0.147(7) 0.176(8) 0.016(5) -0.029(6) -0.015(6)
    O1 0.0686(18) 0.088(2) 0.0610(19) 0.0234(16) 0.0020(16) -0.0021(15)
    O2 0.0537(17) 0.069(2) 0.0640(18) 0.0051(15) -0.0012(12) -0.0018(13)
    C1 0.0462(19) 0.0323(18) 0.0326(18) -0.0010(15) 0.0057(15) 0.0028(14)
    C2 0.051(2) 0.0306(18) 0.0323(18) -0.0031(15) 0.0126(16) 0.0013(14)
    C3 0.058(2) 0.035(2) 0.056(2) -0.0002(18) 0.0018(19) 0.0038(17)
    C4 0.080(3) 0.050(3) 0.065(3) 0.014(2) 0.008(2) 0.015(2)
    C5 0.111(4) 0.039(2) 0.060(3) 0.009(3) 0.034(3) 0.013(2)
    C6 0.096(4) 0.033(2) 0.061(3) -0.015(2) 0.031(3) -0.009(2)
    C7 0.061(2) 0.044(2) 0.043(2) -0.0107(19) 0.0157(18) -0.0063(17)
    C8 0.0367(18) 0.040(2) 0.047(2) -0.0064(15) 0.0066(16) -0.0043(17)
    C9 0.051(2) 0.087(3) 0.059(3) -0.016(2) 0.020(2) -0.007(2)
    C10 0.057(3) 0.115(5) 0.112(5) -0.020(3) 0.039(3) -0.021(4)
    C11 0.034(3) 0.118(5) 0.176(7) -0.006(3) 0.009(4) -0.010(5)
    C12 0.053(3) 0.124(5) 0.139(6) 0.000(3) -0.029(4) 0.038(4)
    C13 0.049(2) 0.075(3) 0.076(3) -0.004(2) -0.005(2) 0.021(3)
    C14 0.050(2) 0.0329(18) 0.0287(17) -0.0038(15) 0.0016(15) 0.0020(14)
    C15 0.067(3) 0.052(2) 0.040(2) -0.004(2) 0.0121(19) -0.0085(18)
    C16 0.096(4) 0.055(3) 0.043(2) -0.011(3) 0.006(2) -0.017(2)
    C17 0.082(3) 0.058(3) 0.055(3) -0.017(2) -0.021(2) -0.006(2)
    C18 0.054(2) 0.065(3) 0.064(3) -0.006(2) -0.011(2) 0.000(2)
    C19 0.048(2) 0.046(2) 0.048(2) 0.0000(17) -0.0022(18) -0.0030(18)
    C20 0.048(2) 0.050(2) 0.039(2) -0.0062(18) 0.0155(17) -0.0082(17)
    C21 0.051(2) 0.095(4) 0.057(3) 0.011(2) 0.014(2) 0.001(3)
    C22 0.050(3) 0.152(6) 0.104(5) 0.020(3) 0.023(3) -0.006(4)
    C23 0.073(4) 0.136(6) 0.090(4) -0.018(4) 0.049(3) -0.028(4)
    C24 0.091(4) 0.106(4) 0.071(3) -0.021(4) 0.049(3) -0.008(3)
    C25 0.070(3) 0.072(3) 0.051(3) -0.008(2) 0.024(2) 0.006(2)
    C26 0.106(6) 0.106(6) 0.158(9) 0.002(5) -0.001(6) -0.026(6)
    C27 0.182(9) 0.176(10) 0.190(10) -0.011(8) 0.035(8) 0.040(9)
_geom_special_details
;
All e.s.d.'s (except the e.s.d. in the dihedral angle between two l.s. planes)
are estimated using the full covariance matrix. The cell e.s.d.'s are taken
into account individually in the estimation of e.s.d.'s in distances, angles
and torsion angles; correlations between e.s.d.'s in cell parameters are only
used when they are defined by crystal symmetry. An approximate (isotropic)
treatment of cell e.s.d.'s is used for estimating e.s.d.'s involving l.s.
planes.
;
loop_
    _geom_bond_atom_site_label_1
    _geom_bond_atom_site_label_2
    _geom_bond_site_symmetry_2
    _geom_bond_distance
    _geom_bond_publ_flag
    Ag1 P2 . 2.4396(9) ?
    Ag1 P1 . 2.4747(9) ?
    Ag1 O1 . 2.550(3) ?
    Ag1 O2 . 2.567(3) ?
    Ag1 Ag1 3_666 3.1809(5) ?
    P1 C8 . 1.816(3) ?
    P1 C2 . 1.819(3) ?
    P1 C1 . 1.839(3) ?
    P2 C20 . 1.824(4) ?
    P2 C14 . 1.827(3) ?
    P2 C1 3_666 1.839(3) ?
    N1 O2 . 1.229(4) ?
    N1 O1 . 1.248(5) ?
    N2 C26 . 1.144(11) ?
    C1 P2 3_666 1.839(3) ?
    C1 H1A . 0.9700 ?
    C1 H1B . 0.9700 ?
    C2 C3 . 1.388(5) ?
    C2 C7 . 1.389(5) ?
    C3 C4 . 1.382(5) ?
    C3 H3 . 0.9300 ?
    C4 C5 . 1.365(7) ?
    C4 H4 . 0.9300 ?
    C5 C6 . 1.363(7) ?
    C5 H5 . 0.9300 ?
    C6 C7 . 1.387(6) ?
    C6 H6 . 0.9300 ?
    C7 H7 . 0.9300 ?
    C8 C13 . 1.369(6) ?
    C8 C9 . 1.387(5) ?
    C9 C10 . 1.376(7) ?
    C9 H9 . 0.9300 ?
    C10 C11 . 1.353(9) ?
    C10 H10 . 0.9300 ?
    C11 C12 . 1.360(9) ?
    C11 H11 . 0.9300 ?
    C12 C13 . 1.396(7) ?
    C12 H12 . 0.9300 ?
    C13 H13 . 0.9300 ?
    C14 C19 . 1.388(5) ?
    C14 C15 . 1.390(5) ?
    C15 C16 . 1.397(6) ?
    C15 H15 . 0.9300 ?
    C16 C17 . 1.350(6) ?
    C16 H16 . 0.9300 ?
    C17 C18 . 1.372(6) ?
    C17 H17 . 0.9300 ?
    C18 C19 . 1.387(6) ?
    C18 H18 . 0.9300 ?
    C19 H19 . 0.9300 ?
    C20 C21 . 1.371(6) ?
    C20 C25 . 1.387(5) ?
    C21 C22 . 1.405(6) ?
    C21 H21 . 0.9300 ?
    C22 C23 . 1.364(9) ?
    C22 H22 . 0.9300 ?
    C23 C24 . 1.349(8) ?
    C23 H23 . 0.9300 ?
    C24 C25 . 1.381(6) ?
    C24 H24 . 0.9300 ?
    C25 H25 . 0.9300 ?
    C26 C27 . 1.455(12) ?
    C27 H27A . 0.9600 ?
    C27 H27B . 0.9600 ?
    C27 H27C . 0.9600 ?
loop_
    _geom_angle_atom_site_label_1
    _geom_angle_atom_site_label_2
    _geom_angle_atom_site_label_3
    _geom_angle_site_symmetry_1
    _geom_angle_site_symmetry_3
    _geom_angle
    _geom_angle_publ_flag
    P2 Ag1 P1 . . 144.82(3) ?
    P2 Ag1 O1 . . 106.05(8) ?
    P1 Ag1 O1 . . 102.83(8) ?
    P2 Ag1 O2 . . 129.40(7) ?
    P1 Ag1 O2 . . 85.19(7) ?
    O1 Ag1 O2 . . 47.95(10) ?
    P2 Ag1 Ag1 . 3_666 90.06(2) ?
    P1 Ag1 Ag1 . 3_666 78.39(2) ?
    O1 Ag1 Ag1 . 3_666 143.11(8) ?
    O2 Ag1 Ag1 . 3_666 96.21(7) ?
    C8 P1 C2 . . 104.87(17) ?
    C8 P1 C1 . . 104.07(17) ?
    C2 P1 C1 . . 102.52(15) ?
    C8 P1 Ag1 . . 121.84(12) ?
    C2 P1 Ag1 . . 113.54(11) ?
    C1 P1 Ag1 . . 107.99(11) ?
    C20 P2 C14 . . 103.94(16) ?
    C20 P2 C1 . 3_666 105.18(17) ?
    C14 P2 C1 . 3_666 103.96(16) ?
    C20 P2 Ag1 . . 118.75(13) ?
    C14 P2 Ag1 . . 110.93(11) ?
    C1 P2 Ag1 3_666 . 112.72(11) ?
    O2 N1 O1 . . 114.1(3) ?
    N1 O1 Ag1 . . 99.1(2) ?
    N1 O2 Ag1 . . 98.8(2) ?
    P1 C1 P2 . 3_666 110.85(18) ?
    P1 C1 H1A . . 109.5 ?
    P2 C1 H1A 3_666 . 109.5 ?
    P1 C1 H1B . . 109.5 ?
    P2 C1 H1B 3_666 . 109.5 ?
    H1A C1 H1B . . 108.1 ?
    C3 C2 C7 . . 117.9(3) ?
    C3 C2 P1 . . 119.7(3) ?
    C7 C2 P1 . . 122.3(3) ?
    C4 C3 C2 . . 120.9(4) ?
    C4 C3 H3 . . 119.6 ?
    C2 C3 H3 . . 119.6 ?
    C5 C4 C3 . . 120.2(4) ?
    C5 C4 H4 . . 119.9 ?
    C3 C4 H4 . . 119.9 ?
    C6 C5 C4 . . 120.2(4) ?
    C6 C5 H5 . . 119.9 ?
    C4 C5 H5 . . 119.9 ?
    C5 C6 C7 . . 120.2(4) ?
    C5 C6 H6 . . 119.9 ?
    C7 C6 H6 . . 119.9 ?
    C6 C7 C2 . . 120.6(4) ?
    C6 C7 H7 . . 119.7 ?
    C2 C7 H7 . . 119.7 ?
    C13 C8 C9 . . 119.1(4) ?
    C13 C8 P1 . . 118.6(3) ?
    C9 C8 P1 . . 122.2(3) ?
    C10 C9 C8 . . 119.5(5) ?
    C10 C9 H9 . . 120.2 ?
    C8 C9 H9 . . 120.2 ?
    C11 C10 C9 . . 121.2(5) ?
    C11 C10 H10 . . 119.4 ?
    C9 C10 H10 . . 119.4 ?
    C10 C11 C12 . . 120.1(5) ?
    C10 C11 H11 . . 119.9 ?
    C12 C11 H11 . . 119.9 ?
    C11 C12 C13 . . 119.8(6) ?
    C11 C12 H12 . . 120.1 ?
    C13 C12 H12 . . 120.1 ?
    C8 C13 C12 . . 120.2(5) ?
    C8 C13 H13 . . 119.9 ?
    C12 C13 H13 . . 119.9 ?
    C19 C14 C15 . . 118.5(3) ?
    C19 C14 P2 . . 119.5(3) ?
    C15 C14 P2 . . 121.4(3) ?
    C14 C15 C16 . . 119.8(4) ?
    C14 C15 H15 . . 120.1 ?
    C16 C15 H15 . . 120.1 ?
    C17 C16 C15 . . 120.7(4) ?
    C17 C16 H16 . . 119.7 ?
    C15 C16 H16 . . 119.7 ?
    C16 C17 C18 . . 120.4(4) ?
    C16 C17 H17 . . 119.8 ?
    C18 C17 H17 . . 119.8 ?
    C17 C18 C19 . . 119.9(4) ?
    C17 C18 H18 . . 120.1 ?
    C19 C18 H18 . . 120.1 ?
    C18 C19 C14 . . 120.6(4) ?
    C18 C19 H19 . . 119.7 ?
    C14 C19 H19 . . 119.7 ?
    C21 C20 C25 . . 119.4(4) ?
    C21 C20 P2 . . 119.4(3) ?
    C25 C20 P2 . . 121.1(3) ?
    C20 C21 C22 . . 119.3(5) ?
    C20 C21 H21 . . 120.3 ?
    C22 C21 H21 . . 120.3 ?
    C23 C22 C21 . . 119.9(6) ?
    C23 C22 H22 . . 120.1 ?
    C21 C22 H22 . . 120.1 ?
    C24 C23 C22 . . 121.0(5) ?
    C24 C23 H23 . . 119.5 ?
    C22 C23 H23 . . 119.5 ?
    C23 C24 C25 . . 120.0(5) ?
    C23 C24 H24 . . 120.0 ?
    C25 C24 H24 . . 120.0 ?
    C24 C25 C20 . . 120.4(5) ?
    C24 C25 H25 . . 119.8 ?
    C20 C25 H25 . . 119.8 ?
    N2 C26 C27 . . 178.9(11) ?
    C26 C27 H27A . . 109.5 ?
    C26 C27 H27B . . 109.5 ?
    H27A C27 H27B . . 109.5 ?
    C26 C27 H27C . . 109.5 ?
    H27A C27 H27C . . 109.5 ?
    H27B C27 H27C . . 109.5 ?
loop_
    _geom_torsion_atom_site_label_1
    _geom_torsion_atom_site_label_2
    _geom_torsion_atom_site_label_3
    _geom_torsion_atom_site_label_4
    _geom_torsion_site_symmetry_1
    _geom_torsion_site_symmetry_2
    _geom_torsion_site_symmetry_3
    _geom_torsion_site_symmetry_4
    _geom_torsion
    _geom_torsion_publ_flag
    P2 Ag1 P1 C8 . . . . 11.22(16) ?
    O1 Ag1 P1 C8 . . . . 155.83(16) ?
    O2 Ag1 P1 C8 . . . . -159.29(16) ?
    Ag1 Ag1 P1 C8 3_666 . . . -61.93(14) ?
    P2 Ag1 P1 C2 . . . . -115.66(13) ?
    O1 Ag1 P1 C2 . . . . 28.95(15) ?
    O2 Ag1 P1 C2 . . . . 73.83(14) ?
    Ag1 Ag1 P1 C2 3_666 . . . 171.19(13) ?
    P2 Ag1 P1 C1 . . . . 131.39(12) ?
    O1 Ag1 P1 C1 . . . . -84.01(14) ?
    O2 Ag1 P1 C1 . . . . -39.13(13) ?
    Ag1 Ag1 P1 C1 3_666 . . . 58.23(12) ?
    P1 Ag1 P2 C20 . . . . 156.55(14) ?
    O1 Ag1 P2 C20 . . . . 12.54(16) ?
    O2 Ag1 P2 C20 . . . . -35.73(17) ?
    Ag1 Ag1 P2 C20 3_666 . . . -133.82(14) ?
    P1 Ag1 P2 C14 . . . . 36.27(14) ?
    O1 Ag1 P2 C14 . . . . -107.73(15) ?
    O2 Ag1 P2 C14 . . . . -156.00(15) ?
    Ag1 Ag1 P2 C14 3_666 . . . 105.91(12) ?
    P1 Ag1 P2 C1 . . . 3_666 -79.84(14) ?
    O1 Ag1 P2 C1 . . . 3_666 136.15(15) ?
    O2 Ag1 P2 C1 . . . 3_666 87.89(16) ?
    Ag1 Ag1 P2 C1 3_666 . . 3_666 -10.21(13) ?
    O2 N1 O1 Ag1 . . . . -2.0(4) ?
    P2 Ag1 O1 N1 . . . . -127.9(2) ?
    P1 Ag1 O1 N1 . . . . 72.4(3) ?
    O2 Ag1 O1 N1 . . . . 1.2(2) ?
    Ag1 Ag1 O1 N1 3_666 . . . -15.2(3) ?
    O1 N1 O2 Ag1 . . . . 2.0(4) ?
    P2 Ag1 O2 N1 . . . . 73.8(3) ?
    P1 Ag1 O2 N1 . . . . -113.3(2) ?
    O1 Ag1 O2 N1 . . . . -1.2(2) ?
    Ag1 Ag1 O2 N1 3_666 . . . 169.0(2) ?
    C8 P1 C1 P2 . . . 3_666 62.7(2) ?
    C2 P1 C1 P2 . . . 3_666 171.77(18) ?
    Ag1 P1 C1 P2 . . . 3_666 -68.08(18) ?
    C8 P1 C2 C3 . . . . 157.2(3) ?
    C1 P1 C2 C3 . . . . 48.7(3) ?
    Ag1 P1 C2 C3 . . . . -67.5(3) ?
    C8 P1 C2 C7 . . . . -26.7(3) ?
    C1 P1 C2 C7 . . . . -135.1(3) ?
    Ag1 P1 C2 C7 . . . . 108.7(3) ?
    C7 C2 C3 C4 . . . . 0.3(6) ?
    P1 C2 C3 C4 . . . . 176.6(3) ?
    C2 C3 C4 C5 . . . . -1.1(6) ?
    C3 C4 C5 C6 . . . . 0.8(7) ?
    C4 C5 C6 C7 . . . . 0.3(7) ?
    C5 C6 C7 C2 . . . . -1.1(6) ?
    C3 C2 C7 C6 . . . . 0.8(5) ?
    P1 C2 C7 C6 . . . . -175.4(3) ?
    C2 P1 C8 C13 . . . . 128.7(3) ?
    C1 P1 C8 C13 . . . . -124.0(3) ?
    Ag1 P1 C8 C13 . . . . -1.9(4) ?
    C2 P1 C8 C9 . . . . -52.9(4) ?
    C1 P1 C8 C9 . . . . 54.4(4) ?
    Ag1 P1 C8 C9 . . . . 176.5(3) ?
    C13 C8 C9 C10 . . . . -0.1(7) ?
    P1 C8 C9 C10 . . . . -178.5(4) ?
    C8 C9 C10 C11 . . . . 1.1(9) ?
    C9 C10 C11 C12 . . . . -0.6(11) ?
    C10 C11 C12 C13 . . . . -0.8(11) ?
    C9 C8 C13 C12 . . . . -1.3(7) ?
    P1 C8 C13 C12 . . . . 177.1(4) ?
    C11 C12 C13 C8 . . . . 1.8(9) ?
    C20 P2 C14 C19 . . . . 163.7(3) ?
    C1 P2 C14 C19 3_666 . . . 53.8(3) ?
    Ag1 P2 C14 C19 . . . . -67.6(3) ?
    C20 P2 C14 C15 . . . . -25.3(3) ?
    C1 P2 C14 C15 3_666 . . . -135.1(3) ?
    Ag1 P2 C14 C15 . . . . 103.5(3) ?
    C19 C14 C15 C16 . . . . -0.2(5) ?
    P2 C14 C15 C16 . . . . -171.3(3) ?
    C14 C15 C16 C17 . . . . 1.2(6) ?
    C15 C16 C17 C18 . . . . -1.8(7) ?
    C16 C17 C18 C19 . . . . 1.3(7) ?
    C17 C18 C19 C14 . . . . -0.2(6) ?
    C15 C14 C19 C18 . . . . -0.3(6) ?
    P2 C14 C19 C18 . . . . 171.0(3) ?
    C14 P2 C20 C21 . . . . 113.3(3) ?
    C1 P2 C20 C21 3_666 . . . -137.8(3) ?
    Ag1 P2 C20 C21 . . . . -10.5(4) ?
    C14 P2 C20 C25 . . . . -64.7(4) ?
    C1 P2 C20 C25 3_666 . . . 44.2(4) ?
    Ag1 P2 C20 C25 . . . . 171.5(3) ?
    C25 C20 C21 C22 . . . . 1.2(7) ?
    P2 C20 C21 C22 . . . . -176.8(4) ?
    C20 C21 C22 C23 . . . . -2.5(9) ?
    C21 C22 C23 C24 . . . . 2.1(10) ?
    C22 C23 C24 C25 . . . . -0.5(9) ?
    C23 C24 C25 C20 . . . . -0.8(8) ?
    C21 C20 C25 C24 . . . . 0.4(7) ?
    P2 C20 C25 C24 . . . . 178.4(4) ?
