# Supplementary material for: [Bis[μ-bis­(diphenyl­phosphino)methane-1:2κ2 P:P′]-bis­(nitrito-κ2 O,O′)]disilver(I) acetonitrile disolvate
Source: Acta Crystallogr Sect E Struct Rep Online. 2012 Oct 13;68(Pt 11):m1367. doi: 10.1107/S1600536812041931 (PMC3515120; doi:10.1107/S1600536812041931)
Supplement: Supplementary file 2 [file e-68-m1367-Isup2.hkl]

# 
# h,k,l, Fc-squared, Fo-squared, sigma(Fo-squared) and status flag 
# 
data_I
_shelx_title ' 120720c in P2(1)/n' 
_shelx_refln_list_code          4 
_shelx_F_calc_maximum      238.54 
_exptl_crystal_F_000      1176.00 
_reflns_d_resolution_high  0.8403 
 
loop_ 
 _symmetry_equiv_pos_as_xyz 
 'x, y, z' 
 '-x+1/2, y+1/2, -z+1/2' 
 '-x, -y, -z' 
 'x-1/2, -y-1/2, z-1/2' 
 
_cell_length_a    12.1390 
_cell_length_b    11.1247 
_cell_length_c    20.0350 
_cell_angle_alpha  90.000 
_cell_angle_beta   95.543 
_cell_angle_gamma  90.000 
 
_shelx_F_squared_multiplier     1.000 
 
loop_ 
 _refln_index_h 
 _refln_index_k 
 _refln_index_l 
 _refln_F_squared_calc 
 _refln_F_squared_meas 
 _refln_F_squared_sigma 
 _refln_observed_status 
   2   0   0    21642.65    20792.78    636.46 o 
   4   0   0     2631.51     2617.43     96.49 o 
   6   0   0    34504.88    34123.68    616.60 o 
   8   0   0    14585.05    14223.94    269.32 o 
  10   0   0     2809.41     2694.57    158.03 o 
  12   0   0      107.40      123.48     42.97 o 
  14   0   0     1405.18     1402.94    104.99 o 
   1   1   0    21003.34    22215.22    484.99 o 
   2   1   0     2140.65     1609.36     39.95 o 
   3   1   0     4506.36     4225.86     94.47 o 
   4   1   0    10697.42    10334.24    170.90 o 
   5   1   0        4.00       -1.85      6.49 o 
   6   1   0       81.03      114.95     10.15 o 
   7   1   0     9755.58     9290.15    127.20 o 
   8   1   0      822.96      864.49     21.58 o 
   9   1   0     6080.98     6217.23    101.68 o 
  10   1   0     2043.82     2047.82    123.04 o 
  11   1   0      252.68      197.37     32.50 o 
  12   1   0      930.77      892.81     53.43 o 
  13   1   0      278.95      280.17     40.08 o 
  14   1   0       25.11        0.78     26.77 o 
   0   2   0      218.57      275.26     16.86 o 
   1   2   0     5795.38     4706.17    137.84 o 
   2   2   0     2757.44     2802.99     86.07 o 
   3   2   0    16007.29    15194.57    277.05 o 
   4   2   0     7292.78     7992.73    158.14 o 
   5   2   0    14529.42    14946.33    286.44 o 
   6   2   0        4.94        6.50      4.68 o 
   7   2   0      126.23      112.68      9.49 o 
   8   2   0     1000.98      889.81     28.14 o 
   9   2   0     2701.58     2934.35     65.23 o 
  10   2   0       84.62       53.69     25.44 o 
  11   2   0     1667.55     1814.07     59.19 o 
  12   2   0       22.91        3.66     23.65 o 
  13   2   0      823.34      853.22    114.78 o 
  14   2   0       56.19       -6.34     26.66 o 
   1   3   0     5672.05     5666.80    152.56 o 
   2   3   0    12889.49    11525.12    296.56 o 
   3   3   0     3084.48     3018.63     66.11 o 
   4   3   0    17719.30    17621.98    250.21 o 
   5   3   0       48.62       49.63      7.03 o 
   6   3   0    11194.64    11429.74    199.58 o 
   7   3   0     1421.43     1418.20     36.01 o 
   8   3   0      378.81      366.57     21.36 o 
   9   3   0     1025.19     1034.68     35.38 o 
  10   3   0     4086.35     4094.71     92.34 o 
  11   3   0      177.49      179.02     21.79 o 
  12   3   0     2052.00     2137.10     69.36 o 
  13   3   0        0.19       10.84     25.10 o 
  14   3   0      622.49      613.31     51.00 o 
   0   4   0    17578.63    19675.97    610.35 o 
   1   4   0     5119.40     5193.60    100.59 o 
   2   4   0    16018.73    16621.70    342.26 o 
   3   4   0     8146.22     7971.38    198.34 o 
   4   4   0      196.01      199.66     10.24 o 
   5   4   0     4861.63     5047.71    155.27 o 
   6   4   0     2277.12     2162.38     41.80 o 
   7   4   0      245.65      215.49     18.27 o 
   8   4   0     1849.55     1823.32     51.51 o 
   9   4   0      535.66      489.36     26.08 o 
  10   4   0      924.96      933.43     36.08 o 
  11   4   0      399.08      364.33     27.97 o 
  12   4   0       25.67       23.54     17.54 o 
  13   4   0      524.41      577.28     42.58 o 
   1   5   0     3756.65     3955.60     81.32 o 
   2   5   0     1257.26     1350.66     35.53 o 
   3   5   0        2.78       -3.92      5.82 o 
   4   5   0     1169.02     1103.93     35.11 o 
   5   5   0     1205.19     1309.44     31.98 o 
   6   5   0       96.65       73.04     12.57 o 
   7   5   0     1661.03     1590.28     43.72 o 
   8   5   0       42.63       14.79     12.77 o 
   9   5   0      494.62      516.84     26.96 o 
  10   5   0      606.11      629.11     30.49 o 
  11   5   0        2.86      -19.78     13.38 o 
  12   5   0       47.49       31.78     18.95 o 
  13   5   0      368.02      379.57     38.38 o 
   0   6   0     1384.81     1452.99     69.09 o 
   1   6   0      803.59      774.82     33.46 o 
   2   6   0      472.79      463.24     28.43 o 
   3   6   0     3769.94     3529.68     60.31 o 
   4   6   0       82.66      102.43      9.83 o 
   5   6   0     5071.06     5208.58     98.80 o 
   6   6   0      453.76      401.57     21.90 o 
   7   6   0     1117.46     1037.77     40.72 o 
   8   6   0      151.36      168.38     19.25 o 
   9   6   0      352.32      354.39     30.07 o 
  10   6   0      101.79       74.90     17.53 o 
  11   6   0      438.56      476.41     35.57 o 
  12   6   0       16.77       12.20     17.55 o 
   1   7   0      294.43      259.75     14.35 o 
   2   7   0     2688.14     2537.51     48.24 o 
   3   7   0       19.03        9.11      8.43 o 
   4   7   0     3026.80     3199.94     65.49 o 
   5   7   0      272.42      278.45     26.05 o 
   6   7   0     1559.82     1483.18     49.44 o 
   7   7   0      553.33      519.51     33.68 o 
   8   7   0      503.79      462.21     27.74 o 
   9   7   0       59.98       45.79     16.49 o 
  10   7   0      288.83      237.65     36.70 o 
  11   7   0        4.36      -21.88     17.02 o 
  12   7   0      691.31      655.01     42.63 o 
   0   8   0     5201.45     5271.14    141.25 o 
   1   8   0      130.45      134.15     17.06 o 
   2   8   0      881.96      831.77     25.23 o 
   3   8   0      308.71      262.54     18.58 o 
   4   8   0       13.80      -16.62     11.08 o 
   5   8   0       48.04       57.73     16.17 o 
   6   8   0      756.61      712.40     44.99 o 
   7   8   0      226.57      202.59     32.42 o 
   8   8   0      328.60      366.40     40.69 o 
   9   8   0       15.89      -10.16     17.74 o 
  10   8   0      156.35      150.67     33.19 o 
  11   8   0       41.86        8.35     28.13 o 
   1   9   0     4356.68     4451.95     79.67 o 
   2   9   0     1532.80     1593.19     46.48 o 
   3   9   0     1090.23     1023.01    107.44 o 
   4   9   0     1131.81     1053.00     53.92 o 
   5   9   0      146.07      133.51     27.80 o 
   6   9   0     1030.21      963.87     54.73 o 
   7   9   0     1121.72     1102.78     72.35 o 
   8   9   0       10.51      -22.85     22.99 o 
   9   9   0     1042.73      989.48     59.53 o 
  10   9   0      137.55      127.29     48.96 o 
   0  10   0     2117.87     2161.70     78.72 o 
   1  10   0      700.81      727.99     31.38 o 
   2  10   0      803.47      798.87     48.43 o 
   3  10   0     2179.54     2374.36     88.31 o 
   4  10   0       18.86       -9.44     19.19 o 
   5  10   0     2049.46     2105.08    200.46 o 
   6  10   0      152.47       72.73     28.57 o 
   7  10   0      105.47      126.61     39.98 o 
   8  10   0      507.36      534.93     52.03 o 
   9  10   0      375.20      388.87     46.52 o 
   1  11   0      109.01      104.29     20.54 o 
   2  11   0      744.80      739.33     48.08 o 
   3  11   0       56.15       57.93     27.47 o 
   4  11   0     1183.26     1211.15    132.19 o 
   5  11   0       14.10       -1.54     23.98 o 
   6  11   0      140.30      123.13     33.23 o 
   7  11   0       87.44      108.19     31.91 o 
   8  11   0      193.36      206.19     37.12 o 
   0  12   0     3289.86     3570.72    163.74 o 
   1  12   0       25.43       44.73     26.85 o 
   2  12   0     1713.78     1851.33     80.83 o 
   3  12   0      278.49      341.05     42.42 o 
   4  12   0       16.55        2.88     25.69 o 
   5  12   0      326.98      370.14     77.79 o 
   6  12   0      512.16      615.93     54.99 o 
   1  13   0     3143.35     3133.90    155.58 o 
   2  13   0        4.94       -3.81     24.23 o 
 -13   0   1      810.05      836.65     77.79 o 
 -11   0   1      172.87      226.84     48.96 o 
  -9   0   1     7466.59     8218.93    259.93 o 
  -7   0   1    22458.42    23517.11    431.79 o 
  -5   0   1     2856.52     2643.97     57.54 o 
  -3   0   1    12211.99    11334.70    292.39 o 
   3   0   1    20106.86    23453.42    513.22 o 
   5   0   1      109.99      176.79     11.45 o 
   7   0   1    12812.64    13625.18    256.24 o 
   9   0   1    11308.37    11448.68    272.85 o 
  11   0   1      606.30      627.76     61.47 o 
  13   0   1        0.99      -14.69     28.83 o 
 -14   1   1     1115.41     1187.58     67.97 o 
 -13   1   1       44.02       52.92     28.50 o 
 -12   1   1       19.96       22.61     24.20 o 
 -11   1   1      867.34      941.49     40.74 o 
 -10   1   1      242.65      254.31     21.36 o 
  -9   1   1     1393.51     1380.16     34.00 o 
  -8   1   1     5892.73     6344.73     92.08 o 
  -7   1   1      324.28      295.99     12.86 o 
  -6   1   1     9412.26     9584.94    129.57 o 
  -5   1   1     4663.65     4345.24     62.31 o 
  -4   1   1      155.10      195.05      7.42 o 
  -3   1   1        6.82        6.45      5.21 o 
  -2   1   1      773.54      514.39     11.15 o 
  -1   1   1     2045.43     2431.02     47.93 o 
   1   1   1      172.31       26.47      4.80 o 
   2   1   1       14.90        9.81      3.63 o 
   3   1   1      265.00      333.68     48.65 o 
   4   1   1     5359.25     5829.88     98.84 o 
   5   1   1     1393.76     1215.87     43.63 o 
   6   1   1     1763.70     1792.95     39.57 o 
   7   1   1        0.84       -9.17      6.11 o 
   8   1   1     4836.35     4799.45     72.33 o 
   9   1   1      968.92      955.12     31.88 o 
  10   1   1     4295.01     4187.75    100.09 o 
  11   1   1      941.96      980.95    112.06 o 
  12   1   1      121.00      140.69     34.00 o 
  13   1   1      415.22      494.38     48.66 o 
  14   1   1      269.54      229.44     54.13 o 
 -14   2   1       49.72       80.53     31.33 o 
 -13   2   1      313.89      299.95     41.02 o 
 -12   2   1     1440.44     1634.31     73.75 o 
 -11   2   1       41.11       40.24     17.95 o 
 -10   2   1     2943.30     3006.12     68.47 o 
  -9   2   1      631.54      521.24     28.34 o 
  -8   2   1       46.81       35.39      9.64 o 
  -7   2   1     1478.83     1677.94     31.18 o 
  -6   2   1     2089.52     1847.53     36.36 o 
  -5   2   1     1470.20     1562.06     34.43 o 
  -4   2   1    10927.15    10907.79    157.72 o 
  -3   2   1       18.79       21.77      4.36 o 
  -2   2   1     9005.51    10518.28    214.46 o 
  -1   2   1      318.53      419.61     13.10 o 
   0   2   1     4444.19     4226.75     80.47 o 
   1   2   1    16560.94    16179.29    291.23 o 
   2   2   1    10257.31    11652.15    415.95 o 
   3   2   1     1085.78      933.75     30.71 o 
   4   2   1    20859.51    20961.27    380.98 o 
   5   2   1       88.51       78.14     10.05 o 
   6   2   1     2639.43     2526.45     45.46 o 
   7   2   1      119.34      118.46      8.47 o 
   8   2   1      232.08      195.63     19.92 o 
   9   2   1      558.39      608.53     26.41 o 
  10   2   1     1916.21     2032.32     52.62 o 
  11   2   1        0.98       -7.10     15.17 o 
  12   2   1     1645.80     1684.87     75.73 o 
  13   2   1       50.09       40.37     36.72 o 
  14   2   1      329.20      329.68     44.99 o 
 -14   3   1      166.97      185.62     38.48 o 
 -13   3   1     1551.26     1554.71     75.67 o 
 -12   3   1       96.12      124.60     24.43 o 
 -11   3   1     2497.65     2642.64     65.51 o 
 -10   3   1      518.85      541.52     27.71 o 
  -9   3   1     6619.61     6358.67    120.20 o 
  -8   3   1     1935.79     1835.19     46.50 o 
  -7   3   1      625.94      545.37     18.82 o 
  -6   3   1     4069.56     3848.35     64.88 o 
  -5   3   1    10920.00    10944.58    160.71 o 
  -4   3   1        8.85       -0.62      4.93 o 
  -3   3   1    23769.39    25527.86    440.06 o 
  -2   3   1      842.59      727.88     17.73 o 
  -1   3   1     2755.79     3160.94     55.06 o 
   0   3   1    56903.64    53266.89    945.05 o 
   1   3   1     9051.53    10230.92    162.75 o 
   2   3   1       38.62       32.46      4.02 o 
   3   3   1     8466.52     9253.27    174.51 o 
   4   3   1      752.00      740.75     25.33 o 
   5   3   1    11199.91    11121.48    212.10 o 
   6   3   1     5518.49     5876.92     97.29 o 
   7   3   1     1740.39     1729.92     68.86 o 
   8   3   1     1083.33     1027.85     40.91 o 
   9   3   1        8.98       -7.34     15.58 o 
  10   3   1     1003.36      921.35     35.65 o 
  11   3   1      884.25      884.66     35.81 o 
  12   3   1       23.69       18.91     20.45 o 
  13   3   1     1374.66     1377.67     71.26 o 
 -13   4   1      165.14      201.80     29.33 o 
 -12   4   1      582.79      605.90     31.99 o 
 -11   4   1       87.77       69.94     17.34 o 
 -10   4   1      635.05      620.03     29.34 o 
  -9   4   1     1555.14     1531.37     44.55 o 
  -8   4   1      942.80      838.39     30.91 o 
  -7   4   1     2749.92     2790.28     61.20 o 
  -6   4   1     1264.75     1115.46     26.61 o 
  -5   4   1       91.64       64.08      8.05 o 
  -4   4   1       92.64       63.00      7.39 o 
  -3   4   1     2486.15     2618.84     45.11 o 
  -2   4   1     4854.59     5345.51    101.92 o 
  -1   4   1    27522.89    26938.12    419.93 o 
   0   4   1     2363.72     2324.00     51.23 o 
   1   4   1     8052.70     8270.58    134.91 o 
   2   4   1     1542.00     1802.22     32.42 o 
   3   4   1     3421.19     3690.62    120.45 o 
   4   4   1     4393.00     4445.38     78.33 o 
   5   4   1     1910.67     1789.80     62.55 o 
   6   4   1     6227.14     5908.95    108.21 o 
   7   4   1     4888.22     4910.52    107.88 o 
   8   4   1      389.07      374.97     22.27 o 
   9   4   1     1138.41     1127.52     37.81 o 
  10   4   1        7.50      -18.62     12.41 o 
  11   4   1        1.57      -18.94     13.25 o 
  12   4   1      228.06      215.56     29.92 o 
  13   4   1      507.61      529.59     62.01 o 
 -13   5   1      135.39      100.33     26.83 o 
 -12   5   1       38.20       21.44     16.91 o 
 -11   5   1      126.71      106.18     22.14 o 
 -10   5   1       45.35       18.83     14.82 o 
  -9   5   1      145.31      121.70     18.13 o 
  -8   5   1      457.04      449.70     24.34 o 
  -7   5   1      168.98      171.56     17.12 o 
  -6   5   1      300.02      254.91     14.99 o 
  -5   5   1       35.62       23.92      7.40 o 
  -4   5   1      592.98      527.30     18.47 o 
  -3   5   1     1700.18     1549.88     34.73 o 
  -2   5   1     5925.42     6037.27    103.65 o 
  -1   5   1     1001.90     1172.04     28.02 o 
   0   5   1     1965.97     1607.26     40.71 o 
   1   5   1     2129.99     1950.22     40.08 o 
   2   5   1       51.53       55.95      7.65 o 
   3   5   1     1883.09     1654.75     31.55 o 
   4   5   1      623.88      504.46     14.46 o 
   5   5   1      368.38      350.48     19.98 o 
   6   5   1     1693.13     1654.81     42.67 o 
   7   5   1      176.99      159.23     17.83 o 
   8   5   1      713.12      663.69     28.75 o 
   9   5   1      743.72      652.89     29.92 o 
  10   5   1      183.02      188.56     25.23 o 
  11   5   1       55.35       60.49     18.27 o 
  12   5   1      156.38      151.65     23.22 o 
  13   5   1       59.86       77.94     25.87 o 
 -12   6   1     1366.64     1443.20     65.39 o 
 -11   6   1       36.44       31.06     20.53 o 
 -10   6   1      821.35      766.87     33.40 o 
  -9   6   1      413.13      484.22     27.59 o 
  -8   6   1        0.56      -15.73     10.49 o 
  -7   6   1       23.46       14.21     12.31 o 
  -6   6   1     3574.73     3373.99     71.39 o 
  -5   6   1       41.45       31.05     10.21 o 
  -4   6   1     4406.63     4577.08     84.75 o 
  -3   6   1      330.22      326.59     16.53 o 
  -2   6   1     3344.96     3318.17     63.95 o 
  -1   6   1     1313.71     1165.68     34.47 o 
   0   6   1      238.81      220.60     15.99 o 
   1   6   1      800.41      814.20     23.68 o 
   2   6   1     5084.93     4988.77     88.90 o 
   3   6   1        2.91        0.38      6.96 o 
   4   6   1     6174.71     6031.07    108.51 o 
   5   6   1      114.83      161.28     15.92 o 
   6   6   1     4822.91     4814.43     94.85 o 
   7   6   1     1698.48     1593.21     45.06 o 
   8   6   1       57.04       57.54     15.99 o 
   9   6   1       69.41       29.59     15.33 o 
  10   6   1      184.02      213.62     23.12 o 
  11   6   1        0.55      -18.52     14.91 o 
  12   6   1      656.25      658.04     35.93 o 
 -12   7   1       56.69       55.97     26.81 o 
 -11   7   1     1031.45     1016.54     48.38 o 
 -10   7   1       34.69        2.30     17.04 o 
  -9   7   1     1131.07     1099.33     58.27 o 
  -8   7   1       18.39       -4.75     15.24 o 
  -7   7   1      468.34      449.01     28.26 o 
  -6   7   1       11.12        8.25     12.42 o 
  -5   7   1     3511.13     3581.60     86.36 o 
  -4   7   1       56.59       28.92     10.48 o 
  -3   7   1     3901.55     4080.35    106.31 o 
  -2   7   1      179.41      200.52     16.90 o 
  -1   7   1     1836.52     1876.13     43.20 o 
   0   7   1       73.49       52.12     11.78 o 
   1   7   1     1751.08     1934.27     43.93 o 
   2   7   1      318.68      319.46     16.64 o 
   3   7   1     4604.20     4758.98     87.51 o 
   4   7   1       73.15       58.73     15.17 o 
   5   7   1     5258.57     5434.48    125.15 o 
   6   7   1      668.21      650.09     28.23 o 
   7   7   1        1.05      -17.25     11.50 o 
   8   7   1      315.14      276.56     24.41 o 
   9   7   1      292.36      297.19     36.35 o 
  10   7   1       32.64        9.84     16.50 o 
  11   7   1      661.10      630.03     38.64 o 
  12   7   1       68.18       45.07     24.22 o 
 -11   8   1        0.07      -13.82     17.47 o 
 -10   8   1        1.65      -22.84     15.23 o 
  -9   8   1      443.30      453.14     65.28 o 
  -8   8   1       21.46        2.41     21.50 o 
  -7   8   1      884.21      781.05     48.30 o 
  -6   8   1       86.38       98.84     23.16 o 
  -5   8   1      325.35      282.64     31.72 o 
  -4   8   1        2.97      -12.51     14.23 o 
  -3   8   1     1487.01     1465.77     44.20 o 
  -2   8   1      207.35      170.97     17.67 o 
  -1   8   1     3142.93     3013.47     63.71 o 
   0   8   1      680.70      641.01     28.73 o 
   1   8   1     2059.68     2010.82     47.51 o 
   2   8   1      102.70       75.47     12.09 o 
   3   8   1        5.85       -4.83     11.78 o 
   4   8   1       18.91       -3.54     12.17 o 
   5   8   1      286.72      336.22     33.38 o 
   6   8   1      186.49      190.36     39.61 o 
   7   8   1     1312.44     1415.44     52.11 o 
   8   8   1      483.76      464.69     34.68 o 
   9   8   1      192.95      179.13     31.84 o 
  10   8   1       91.04       72.25     23.60 o 
  11   8   1        0.32      -12.42     43.79 o 
 -10   9   1      265.07      198.92     31.80 o 
  -9   9   1      689.00      649.84     48.99 o 
  -8   9   1     1098.46     1032.26     59.16 o 
  -7   9   1        5.29        2.59     41.89 o 
  -6   9   1     1311.98     1327.11     64.11 o 
  -5   9   1      484.36      417.12     37.26 o 
  -4   9   1      105.57       68.12     33.73 o 
  -3   9   1     1226.54     1140.63     41.95 o 
  -2   9   1     1205.19     1202.70     37.32 o 
  -1   9   1      689.21      631.96     27.24 o 
   0   9   1     6086.33     6242.29    117.82 o 
   1   9   1       29.18       33.62     12.42 o 
   2   9   1     2643.82     2622.17     54.12 o 
   3   9   1     1730.23     1792.36     56.58 o 
   4   9   1      411.59      374.82     39.03 o 
   5   9   1     1485.36     1566.98     69.25 o 
   6   9   1     1035.51     1111.08     59.05 o 
   7   9   1     1320.20     1318.32     77.79 o 
   8   9   1     1466.25     1506.08     89.21 o 
   9   9   1        0.61       -0.01     24.21 o 
  10   9   1      578.23      588.89     54.40 o 
  -9  10   1      320.67      357.94     68.54 o 
  -8  10   1      385.47      402.67     91.39 o 
  -7  10   1      627.25      585.61     46.68 o 
  -6  10   1      352.41      314.00     40.04 o 
  -5  10   1       64.47       40.55     23.76 o 
  -4  10   1     1536.00     1522.89     68.48 o 
  -3  10   1      341.86      321.34     59.29 o 
  -2  10   1     3300.25     3506.83     89.64 o 
  -1  10   1     1833.61     1978.23     52.75 o 
   0  10   1      229.82      227.73     21.92 o 
   1  10   1     1074.06     1035.99     36.63 o 
   2  10   1      474.74      466.76     37.70 o 
   3  10   1       12.12      -11.77     20.36 o 
   4  10   1     2073.75     2226.39     87.09 o 
   5  10   1       53.79       74.73     25.69 o 
   6  10   1     1498.45     1553.42     73.49 o 
   7  10   1      393.34      483.66     48.39 o 
   8  10   1       14.48       34.91     25.25 o 
   9  10   1      476.28      582.99     55.29 o 
  -8  11   1       12.47       -7.41     24.92 o 
  -7  11   1        7.86      -12.20     23.76 o 
  -6  11   1      160.90      133.31     62.56 o 
  -5  11   1      512.15      479.71     56.30 o 
  -4  11   1        8.40      -10.89     20.78 o 
  -3  11   1     1455.74     1475.21     69.36 o 
  -2  11   1        1.65       -8.58     19.83 o 
  -1  11   1      695.04      761.18     37.79 o 
   0  11   1      133.00       96.88     27.01 o 
   1  11   1       90.25       86.24     25.53 o 
   2  11   1      194.08      196.83     80.24 o 
   3  11   1      673.72      696.91     54.67 o 
   4  11   1        2.27        8.24     22.50 o 
   5  11   1     1028.26     1076.04     61.48 o 
   6  11   1        0.08      -33.81     22.54 o 
   7  11   1        8.04      -25.02     21.16 o 
  -6  12   1       28.69        2.35     27.47 o 
  -5  12   1      482.69      456.66     49.02 o 
  -4  12   1      341.21      363.88     44.75 o 
  -3  12   1       16.57       -2.55     21.43 o 
  -2  12   1      342.15      329.13     52.49 o 
  -1  12   1     1275.96     1259.76     74.53 o 
   0  12   1      113.06      143.89     56.30 o 
   1  12   1     3230.08     3401.90    116.62 o 
   2  12   1       70.01      132.44     31.92 o 
   3  12   1      844.60      851.92    134.09 o 
   4  12   1      709.15      601.19     51.41 o 
   5  12   1        0.15      -21.01     24.24 o 
  -2  13   1      595.48      563.34     52.84 o 
   1  13   1       15.46       57.91     36.72 o 
   2  13   1     1631.52     1584.17     76.62 o 
 -14   0   2     1580.43     1698.32    115.87 o 
 -12   0   2      606.68      533.65     68.00 o 
 -10   0   2      320.22      357.84     31.88 o 
  -8   0   2     8530.27     8659.58    171.89 o 
  -6   0   2    49721.51    51495.13    924.20 o 
  -4   0   2     9709.58    10295.93    191.74 o 
  -2   0   2      653.74      965.79     22.72 o 
   2   0   2    29582.58    25262.16    551.52 o 
   4   0   2    21395.06    20306.97    448.37 o 
   6   0   2     2710.50     2553.83     73.44 o 
   8   0   2     3422.92     3368.16     76.49 o 
  12   0   2      185.21      205.08     49.50 o 
  14   0   2       42.92       23.94     39.71 o 
 -14   1   2        2.01       -1.32     25.56 o 
 -13   1   2      615.28      545.88     46.35 o 
 -12   1   2      446.28      458.69     55.21 o 
 -11   1   2       65.97       34.57     17.10 o 
 -10   1   2      958.10      968.89     43.81 o 
  -9   1   2      179.13      163.51     15.03 o 
  -8   1   2      827.71      790.14     21.40 o 
  -7   1   2     5722.15     5749.41     83.39 o 
  -6   1   2      278.11      286.46     11.90 o 
  -5   1   2    12173.83    12996.88    185.78 o 
  -4   1   2     1653.95     1620.02     26.89 o 
  -3   1   2    13218.35    12819.15    166.30 o 
  -2   1   2    25224.74    24564.18    470.43 o 
  -1   1   2      238.48       52.90     15.29 o 
   0   1   2     1729.62     1233.22     32.30 o 
   1   1   2    20202.74    19086.70    384.50 o 
   2   1   2    11097.43    10711.67    195.62 o 
   3   1   2    21096.08    19353.50    349.69 o 
   4   1   2    10432.48    11302.33    229.50 o 
   5   1   2      173.39      150.30     10.36 o 
   6   1   2      567.49      486.95     14.73 o 
   7   1   2     2966.32     2897.03     60.74 o 
   8   1   2       32.42       13.53      8.60 o 
   9   1   2     3783.80     3810.06     85.51 o 
  10   1   2      255.70      298.67     27.03 o 
  11   1   2      905.44      859.14     55.21 o 
  12   1   2     1040.80     1056.70     59.04 o 
  13   1   2       52.00        8.87     25.53 o 
  14   1   2       58.54       38.37     28.64 o 
 -14   2   2       10.41      -31.06     35.90 o 
 -13   2   2       72.41       46.52     27.18 o 
 -12   2   2      483.67      466.98     40.44 o 
 -11   2   2      841.98      837.84     33.20 o 
 -10   2   2      597.96      499.09     25.65 o 
  -9   2   2     2803.93     2787.30     59.65 o 
  -8   2   2      194.02      208.66     14.67 o 
  -7   2   2       46.34       70.62     11.38 o 
  -6   2   2       32.01       34.09      7.38 o 
  -5   2   2     2657.24     3036.15     68.85 o 
  -4   2   2     3236.35     3504.07     56.63 o 
  -3   2   2     6864.33     6667.42    123.29 o 
  -2   2   2     1212.82     1365.96     40.77 o 
  -1   2   2    10857.65    11092.74    311.90 o 
   0   2   2     5451.60     5274.54     98.97 o 
   1   2   2      410.61      732.86     19.08 o 
   2   2   2    12162.31    11429.11    214.39 o 
   3   2   2     2496.58     2602.28     56.18 o 
   4   2   2       26.55       -0.82      7.33 o 
   5   2   2    18363.65    19044.05    371.88 o 
   6   2   2      104.24       80.79      9.18 o 
   7   2   2     3393.54     3393.22     61.38 o 
   8   2   2      198.47      228.68     17.48 o 
   9   2   2        8.54       12.87     14.10 o 
  10   2   2       55.22       37.80     17.51 o 
  11   2   2     1807.40     1867.50     61.55 o 
  12   2   2       13.69      -12.36     21.73 o 
  13   2   2     1069.81     1101.15     63.28 o 
  14   2   2       14.78       13.20     27.16 o 
 -14   3   2      115.53      136.23     37.81 o 
 -13   3   2       24.57       36.63     21.61 o 
 -12   3   2     2098.34     2162.86     69.37 o 
 -11   3   2        7.54      -18.18     12.12 o 
 -10   3   2     2728.71     2793.80     66.12 o 
  -9   3   2     2726.98     2721.39     63.17 o 
  -8   3   2     1225.11     1164.76     30.33 o 
  -7   3   2     5706.53     5797.22     93.56 o 
  -6   3   2      119.30      197.11     19.48 o 
  -5   3   2     2450.16     2584.84     46.12 o 
  -4   3   2     9350.02     9426.87    234.55 o 
  -3   3   2      120.23      120.22      8.04 o 
  -2   3   2    19775.11    19300.25    611.34 o 
  -1   3   2     4080.55     4424.99    132.88 o 
   0   3   2    33048.83    34815.90    811.56 o 
   1   3   2      609.35      568.20     13.19 o 
   2   3   2     3881.60     3459.67     84.35 o 
   3   3   2     2582.21     2385.07     53.75 o 
   4   3   2    12191.52    12988.38    242.87 o 
   5   3   2       79.12       74.44     12.32 o 
   6   3   2     9290.83     9295.94    182.92 o 
   7   3   2     3001.24     3250.56     67.73 o 
   8   3   2     2173.56     2121.72     51.86 o 
   9   3   2     2774.31     2931.45     67.08 o 
  10   3   2       25.26       -1.22     13.30 o 
  11   3   2      122.15      113.64     20.18 o 
  12   3   2      667.89      590.44     46.68 o 
  13   3   2        2.52      -24.46     23.98 o 
 -13   4   2      151.74      130.36     26.04 o 
 -12   4   2       10.73        0.34     15.63 o 
 -11   4   2      425.83      427.38     28.12 o 
 -10   4   2      371.64      372.30     25.42 o 
  -9   4   2     2239.56     2153.80     54.80 o 
  -8   4   2     6986.03     7063.25    129.70 o 
  -7   4   2       20.46        1.97      9.61 o 
  -6   4   2     1442.98     1486.89     36.15 o 
  -5   4   2       58.87       68.42      8.36 o 
  -4   4   2      527.24      557.36     16.59 o 
  -3   4   2     5468.61     5096.77    121.39 o 
  -2   4   2     5963.10     6489.93    151.38 o 
  -1   4   2     5400.95     5632.98     95.07 o 
   0   4   2    21609.34    22639.89    409.10 o 
   1   4   2      270.48      343.22     26.62 o 
   2   4   2     1594.90     1316.29     25.42 o 
   3   4   2     2480.07     2395.88     52.80 o 
   4   4   2      212.63      179.42     15.59 o 
   5   4   2     3290.47     3400.85     77.75 o 
   6   4   2     4711.55     4742.87    137.49 o 
   7   4   2     2121.81     2000.24     49.43 o 
   8   4   2     4173.38     4383.43    102.23 o 
   9   4   2      602.33      525.39     26.95 o 
  10   4   2      181.10      207.64     22.49 o 
  11   4   2      165.23      167.23     33.45 o 
  12   4   2      123.91       89.25     24.48 o 
  13   4   2      113.12       84.63     45.69 o 
 -13   5   2      254.52      226.54     40.95 o 
 -12   5   2      422.36      458.76     32.81 o 
 -11   5   2        2.47      -16.08     13.74 o 
 -10   5   2      498.38      470.19     26.10 o 
  -9   5   2      100.78       67.51     16.44 o 
  -8   5   2      306.93      303.08     24.42 o 
  -7   5   2     2519.34     2449.45     65.59 o 
  -6   5   2      427.87      385.19     16.26 o 
  -5   5   2      905.43      981.25     24.78 o 
  -4   5   2     1646.51     1463.66     34.38 o 
  -3   5   2      661.00      662.37     20.30 o 
  -2   5   2       36.64       41.12     10.05 o 
  -1   5   2     5585.57     6187.78    105.33 o 
   0   5   2      580.19      635.09     22.62 o 
   1   5   2     2074.26     1866.80     38.99 o 
   2   5   2     3925.14     4457.08     84.01 o 
   3   5   2      268.27      220.51     14.92 o 
   4   5   2     4093.91     3823.60     95.53 o 
   5   5   2      251.68      238.74     19.86 o 
   6   5   2      621.65      741.53     31.70 o 
   7   5   2     4911.88     4797.67     95.31 o 
   8   5   2      278.17      266.73     22.80 o 
   9   5   2      498.08      591.80     29.07 o 
  10   5   2      231.43      203.05     22.89 o 
  11   5   2       11.51      -23.96     15.98 o 
  12   5   2      293.41      316.24     30.15 o 
  13   5   2      684.11      760.57     45.59 o 
 -12   6   2        1.33        6.82     20.62 o 
 -11   6   2     1439.38     1407.95     55.84 o 
 -10   6   2        9.98       -5.43     15.77 o 
  -9   6   2     1974.53     1778.16     50.48 o 
  -8   6   2      216.80      183.99     19.01 o 
  -7   6   2     1944.37     1852.66     48.22 o 
  -6   6   2       32.84       17.48     18.61 o 
  -5   6   2     5690.15     5531.95    100.56 o 
  -4   6   2        8.74       -6.99      8.10 o 
  -3   6   2    19697.04    20116.47    356.00 o 
  -2   6   2      266.38      269.85     15.68 o 
  -1   6   2     2962.77     3088.68     59.86 o 
   0   6   2      788.48      868.40     36.54 o 
   1   6   2      840.06      843.52     24.55 o 
   2   6   2        8.61       15.95     10.29 o 
   3   6   2     8771.06     8773.96    146.92 o 
   4   6   2      403.54      377.43     16.94 o 
   5   6   2     8550.56     8973.01    180.68 o 
   6   6   2     1230.44     1167.27     42.08 o 
   7   6   2     2173.30     2224.39     56.01 o 
   8   6   2      216.94      223.69     27.01 o 
   9   6   2       31.35       13.95     14.75 o 
  10   6   2      187.54      180.65     22.73 o 
  11   6   2      713.19      730.26     41.55 o 
  12   6   2       37.93       23.31     18.47 o 
 -12   7   2     1251.68     1330.62     57.99 o 
 -11   7   2       68.55       63.38     23.00 o 
 -10   7   2     1124.33     1019.10     46.61 o 
  -9   7   2        0.22        1.42     16.42 o 
  -8   7   2      111.58       72.35     39.17 o 
  -7   7   2        1.77       -0.04     17.86 o 
  -6   7   2     3373.39     3215.19    102.35 o 
  -5   7   2       43.86       42.05     13.49 o 
  -4   7   2     4452.51     4361.21     83.45 o 
  -3   7   2       15.29       13.90      9.74 o 
  -2   7   2     9730.33     9940.34    167.72 o 
  -1   7   2      136.11      105.97     13.58 o 
   0   7   2       15.19       10.05     10.35 o 
   1   7   2      179.75      193.33     14.87 o 
   2   7   2     4969.68     5165.59     94.23 o 
   3   7   2      168.68      186.71     22.93 o 
   4   7   2     5011.22     5457.46    151.50 o 
   5   7   2      355.30      392.38     28.30 o 
   6   7   2     2833.63     2943.05     68.12 o 
   7   7   2      491.64      420.34     27.65 o 
   8   7   2        5.39      -19.91     14.93 o 
   9   7   2       82.09       39.68     16.57 o 
  10   7   2      270.92      296.27     27.19 o 
  11   7   2        2.33      -11.02     17.09 o 
  12   7   2      455.66      462.76     43.11 o 
 -11   8   2      135.78       88.97     29.61 o 
 -10   8   2       92.35       51.91     24.30 o 
  -9   8   2       70.08       30.71     22.30 o 
  -8   8   2      695.71      673.45     68.00 o 
  -7   8   2      253.62      248.60     33.36 o 
  -6   8   2      860.67      799.18     48.14 o 
  -5   8   2      101.51       71.88     21.92 o 
  -4   8   2        6.11       -8.99     10.49 o 
  -3   8   2        9.68        3.43     11.59 o 
  -2   8   2     2427.01     2525.43     65.81 o 
  -1   8   2      307.93      245.56     21.71 o 
   0   8   2     1981.74     1874.94     53.29 o 
   1   8   2     1563.77     1421.44     38.26 o 
   2   8   2      195.37      187.03     21.04 o 
   3   8   2      934.57      961.17     44.96 o 
   4   8   2        5.48      -12.84     14.22 o 
   5   8   2      574.28      569.49     32.11 o 
   6   8   2     1423.90     1384.26     50.90 o 
   7   8   2      427.04      478.72     29.74 o 
   8   8   2      158.52      193.79     22.78 o 
   9   8   2      140.60       94.08     23.82 o 
  10   8   2      360.72      357.61     36.32 o 
  11   8   2      454.26      448.60     41.53 o 
 -10   9   2      226.73      149.02     31.49 o 
  -9   9   2      878.65      726.43    111.25 o 
  -8   9   2      639.73      546.16     66.37 o 
  -7   9   2     2815.99     2660.84     97.94 o 
  -6   9   2        1.90      -16.88     20.58 o 
  -5   9   2     1533.81     1345.64     62.53 o 
  -4   9   2      158.28      105.58     36.45 o 
  -3   9   2       51.40       38.20     15.20 o 
  -2   9   2      935.38      897.89     37.05 o 
  -1   9   2     2836.28     2990.20     99.22 o 
   0   9   2      456.83      440.94     26.89 o 
   1   9   2     5657.90     5842.01    110.25 o 
   2   9   2      129.39      132.25     22.81 o 
   3   9   2     1376.61     1298.74     93.57 o 
   4   9   2      286.83      354.61     28.58 o 
   5   9   2       23.59       29.70     17.18 o 
   6   9   2     1265.85     1292.11     64.79 o 
   7   9   2     2708.23     2795.81    225.75 o 
   8   9   2      565.08      617.58     48.57 o 
   9   9   2      989.78      948.32     59.87 o 
  10   9   2       55.96       53.40     24.50 o 
  -9  10   2      702.86      594.95    158.84 o 
  -8  10   2     1341.87     1381.18    103.36 o 
  -7  10   2       91.95       93.57     29.55 o 
  -6  10   2      682.08      629.70     46.70 o 
  -5  10   2      493.19      442.44     44.06 o 
  -4  10   2        3.88      -25.71     18.58 o 
  -3  10   2     2180.35     2321.06     86.51 o 
  -2  10   2      949.39      926.83     40.45 o 
  -1  10   2     2124.57     2197.55     62.74 o 
   0  10   2     1230.62     1249.18     40.14 o 
   1  10   2      234.89      229.79     19.69 o 
   2  10   2      135.51       78.16     40.80 o 
   3  10   2      726.26      613.52     43.81 o 
   4  10   2        0.22      -15.84     20.68 o 
   5  10   2     2374.94     2428.66     94.07 o 
   6  10   2      277.39      239.23     37.00 o 
   7  10   2      895.62      923.58     57.90 o 
   8  10   2      755.12      771.29     55.00 o 
   9  10   2       48.71       43.35     28.99 o 
  -8  11   2       58.96       82.69     44.61 o 
  -7  11   2       20.45        3.04     23.45 o 
  -6  11   2       39.93       29.27     24.05 o 
  -5  11   2       54.58       12.24     24.30 o 
  -4  11   2      785.27      825.14     51.89 o 
  -3  11   2        3.28       -5.18     19.44 o 
  -2  11   2      828.14      900.98     55.76 o 
  -1  11   2        6.88       -0.45     12.38 o 
   0  11   2       57.62       63.87     16.64 o 
   1  11   2       43.84       -0.68     20.19 o 
   2  11   2      328.27      279.43     36.87 o 
   3  11   2        2.81      -18.55     22.03 o 
   4  11   2     1240.99     1202.27     64.42 o 
   5  11   2       16.19       -8.82     23.79 o 
   6  11   2      285.89      257.93     40.18 o 
   7  11   2        0.16      -24.85     21.68 o 
  -6  12   2     1310.90     1301.79     70.85 o 
  -5  12   2       47.79       67.06     31.62 o 
  -4  12   2      579.27      538.04     57.12 o 
  -3  12   2      322.65      339.91     43.53 o 
  -2  12   2        5.66      -28.27     18.85 o 
  -1  12   2      331.40      246.11     38.03 o 
   0  12   2     1139.04     1025.61     78.33 o 
   1  12   2       74.72      122.82     32.64 o 
   2  12   2     1433.39     1554.66     74.03 o 
   3  12   2      298.35      366.10     73.17 o 
   4  12   2      368.37      402.98     47.62 o 
   5  12   2      512.37      548.12     55.13 o 
  -2  13   2      200.47      180.62     39.26 o 
   1  13   2     1299.02     1329.41     68.98 o 
   2  13   2       21.42       70.62     30.66 o 
 -13   0   3      980.97     1054.79     85.95 o 
 -11   0   3      624.18      694.05     42.28 o 
  -9   0   3     1354.20     1415.83     44.35 o 
  -7   0   3    19136.89    21550.95    398.53 o 
  -5   0   3    34737.42    35797.74    751.15 o 
  -3   0   3     7427.19     8082.82    152.08 o 
  -1   0   3      915.86      585.33     27.20 o 
   1   0   3     9604.77     9896.74    219.99 o 
   3   0   3    27247.63    29652.63    907.10 o 
   5   0   3     3213.38     3578.73    104.45 o 
   7   0   3     1424.80     1396.48     48.55 o 
   9   0   3     2590.77     2637.24    125.66 o 
  11   0   3     2112.43     2062.79    115.87 o 
  13   0   3      120.07      161.02     46.78 o 
 -14   1   3      559.99      628.80     57.64 o 
 -13   1   3        0.26        8.69     24.58 o 
 -12   1   3      802.35      818.15     51.54 o 
 -11   1   3      682.72      672.93     45.26 o 
 -10   1   3       39.03        1.09     10.56 o 
  -9   1   3      118.50       99.54     13.07 o 
  -8   1   3     2513.00     2689.04     46.50 o 
  -7   1   3       12.71       -9.63      6.42 o 
  -6   1   3     8929.91     9430.35    128.46 o 
  -5   1   3      494.73      408.36     18.83 o 
  -4   1   3     6412.35     6168.40     84.64 o 
  -3   1   3      872.39      912.52     18.95 o 
  -2   1   3       51.28       11.84      3.93 o 
  -1   1   3      457.29      665.72     21.95 o 
   0   1   3     4867.36     4382.48     91.65 o 
   1   1   3     4214.29     4730.05     89.48 o 
   2   1   3    12295.20    13991.66    396.24 o 
   3   1   3     2702.45     2582.91     55.35 o 
   4   1   3     3595.33     4100.77     93.51 o 
   5   1   3    15815.70    15628.28    520.15 o 
   6   1   3     1916.71     2092.59     84.48 o 
   7   1   3      505.08      558.89     17.22 o 
   8   1   3      851.70      768.23     25.83 o 
   9   1   3        0.16      -14.22      9.48 o 
  10   1   3     1309.59     1287.37     60.19 o 
  11   1   3      571.54      594.57     43.85 o 
  12   1   3      190.22      186.23     34.00 o 
  13   1   3      276.96      256.23     39.61 o 
  14   1   3        0.25      -33.91     22.61 o 
 -14   2   3        1.34      -15.25     24.20 o 
 -13   2   3        1.98      -23.17     22.93 o 
 -12   2   3      343.01      459.58     35.79 o 
 -11   2   3      430.18      493.32     28.27 o 
 -10   2   3     1353.86     1305.34     40.63 o 
  -9   2   3      252.71      257.02     21.89 o 
  -8   2   3     1039.74     1105.79     28.88 o 
  -7   2   3      496.72      454.94     17.44 o 
  -6   2   3      328.74      252.53     13.68 o 
  -5   2   3       66.09       36.50      6.60 o 
  -4   2   3     9568.74    10057.74    234.62 o 
  -3   2   3      587.02      542.87     15.34 o 
  -2   2   3    47441.31    46217.63    822.43 o 
  -1   2   3     5527.36     5153.30     98.54 o 
   0   2   3      801.25     1330.14     30.65 o 
   1   2   3    27728.94    25501.72    600.35 o 
   2   2   3    17281.44    17441.16    315.95 o 
   3   2   3      344.20      504.74     18.32 o 
   4   2   3    28397.99    28524.77    737.70 o 
   5   2   3      305.15      309.18     18.19 o 
   6   2   3     5008.80     5265.21    130.51 o 
   7   2   3       95.58      111.55     15.88 o 
   8   2   3      373.91      372.06     26.62 o 
   9   2   3      150.53      140.04     17.42 o 
  10   2   3      312.05      363.99     24.58 o 
  11   2   3       93.01       81.42     28.27 o 
  12   2   3     2470.60     2596.39     98.85 o 
  13   2   3       58.36       24.40     24.70 o 
 -14   3   3      649.11      594.42     49.40 o 
 -13   3   3      421.51      414.87     37.15 o 
 -12   3   3      335.06      360.34     33.57 o 
 -11   3   3     1287.47     1429.58     44.75 o 
 -10   3   3      600.24      556.07     27.52 o 
  -9   3   3     4701.98     4820.74     96.07 o 
  -8   3   3     5130.93     5177.19     87.25 o 
  -7   3   3      198.50      159.50     15.97 o 
  -6   3   3    12657.85    12714.88    187.01 o 
  -5   3   3     2049.91     1922.50     37.18 o 
  -4   3   3      846.17      733.12     18.75 o 
  -3   3   3    33667.95    34105.50    887.33 o 
  -2   3   3       12.79       -6.66      5.33 o 
  -1   3   3     7279.02     6679.19    127.55 o 
   0   3   3    22999.13    23610.52    455.15 o 
   1   3   3     6831.89     6185.48     91.05 o 
   2   3   3     8815.08     8884.55    175.72 o 
   3   3   3     7984.12     7813.62    285.85 o 
   4   3   3     1158.78      931.14     36.50 o 
   5   3   3     7347.59     7447.47    148.40 o 
   6   3   3     1382.58     1387.61     42.56 o 
   7   3   3     6958.98     7117.68    152.41 o 
   8   3   3     4177.03     4264.27    123.08 o 
   9   3   3      751.72      698.95     30.11 o 
  10   3   3     1179.95     1173.16     39.76 o 
  11   3   3      435.52      491.23     28.98 o 
  12   3   3       59.70       30.03     26.71 o 
  13   3   3      236.90      311.83     61.47 o 
 -13   4   3      294.52      307.03     38.03 o 
 -12   4   3       94.12       65.19     17.94 o 
 -11   4   3        8.43      -19.38     12.92 o 
 -10   4   3       11.71       -4.29     12.24 o 
  -9   4   3     2052.26     2094.06     53.77 o 
  -8   4   3     1136.96     1116.05     35.65 o 
  -7   4   3    11037.77    11391.92    171.65 o 
  -6   4   3      195.47      243.66     19.08 o 
  -5   4   3     3761.13     3461.50     59.65 o 
  -4   4   3      628.54      600.20     21.64 o 
  -3   4   3       92.59      122.72      9.48 o 
  -2   4   3      752.80      719.40     19.03 o 
  -1   4   3    11631.09    10884.69    175.31 o 
   0   4   3     5940.65     5689.35    111.67 o 
   1   4   3     8712.54     9062.41    132.01 o 
   2   4   3      134.78      164.42     11.31 o 
   3   4   3     2314.82     2038.89     35.71 o 
   4   4   3      314.64      278.71     17.60 o 
   5   4   3     1349.32     1334.69     49.95 o 
   6   4   3     1150.71     1186.75     39.94 o 
   7   4   3     4843.67     5064.25    187.00 o 
   8   4   3      766.85      762.44     35.03 o 
   9   4   3     2137.81     2243.67     57.62 o 
  10   4   3      166.66      150.06     21.54 o 
  11   4   3      127.12      115.85     23.90 o 
  12   4   3        9.81      -27.22     18.15 o 
  13   4   3      137.07       85.67     31.48 o 
 -13   5   3      233.89      202.09     30.87 o 
 -12   5   3      165.18      157.86     27.39 o 
 -11   5   3      109.04      109.59     19.87 o 
 -10   5   3        6.93       -1.48     13.17 o 
  -9   5   3     1462.24     1458.12     51.51 o 
  -8   5   3     4149.53     4213.25    101.21 o 
  -7   5   3      458.61      450.20     22.69 o 
  -6   5   3     1432.07     1362.76     32.07 o 
  -5   5   3     1227.53     1222.26     33.37 o 
  -4   5   3     2516.94     2341.79     66.53 o 
  -3   5   3     5130.79     4953.19     93.04 o 
  -2   5   3     3585.90     3385.82     74.63 o 
  -1   5   3       27.28       19.31      6.58 o 
   0   5   3     3672.00     3322.53     71.91 o 
   1   5   3      899.72      968.15     25.56 o 
   2   5   3     7879.32     8056.26    120.10 o 
   3   5   3     6780.89     6868.57    103.96 o 
   4   5   3      526.30      556.89     25.23 o 
   5   5   3     3039.86     3208.60     76.73 o 
   6   5   3     5604.90     5921.45    127.59 o 
   7   5   3     1997.13     2067.42     64.69 o 
   8   5   3     3182.45     3182.11     72.26 o 
   9   5   3      220.92      193.09     21.44 o 
  10   5   3     1267.76     1287.09     44.29 o 
  11   5   3      490.41      487.01     30.83 o 
  12   5   3      147.27      159.30     23.97 o 
  13   5   3      221.10      270.46     44.71 o 
 -12   6   3     1763.22     1752.74    106.29 o 
 -11   6   3        6.12      -16.02     17.13 o 
 -10   6   3     1948.92     1911.73     64.14 o 
  -9   6   3        3.67       16.18     17.22 o 
  -8   6   3      429.93      413.65     31.13 o 
  -7   6   3      877.40      787.10     33.78 o 
  -6   6   3     2747.25     2631.43     64.56 o 
  -5   6   3       67.75       48.11     10.67 o 
  -4   6   3    12049.12    12327.49    334.56 o 
  -3   6   3       36.55       71.82     14.23 o 
  -2   6   3    23322.46    23675.23    374.72 o 
  -1   6   3      471.12      392.33     18.03 o 
   0   6   3     3727.20     3756.27    147.08 o 
   1   6   3     4689.80     4858.86     87.87 o 
   2   6   3     4196.33     4226.96     77.69 o 
   3   6   3        0.81        1.15      6.55 o 
   4   6   3     7949.34     7881.98    159.53 o 
   5   6   3      465.47      554.83     28.56 o 
   6   6   3     8157.70     8539.76    176.30 o 
   7   6   3     1268.65     1233.68     46.05 o 
   8   6   3      404.92      401.41     26.98 o 
   9   6   3       88.89       49.64     16.49 o 
  10   6   3      249.07      339.96     28.53 o 
  11   6   3       16.01      -13.26     15.69 o 
  12   6   3      848.02      907.27     53.57 o 
 -12   7   3       47.31       44.42     23.44 o 
 -11   7   3     2031.76     2007.42     70.04 o 
 -10   7   3       24.29       15.65     18.56 o 
  -9   7   3     1040.72      977.55     53.65 o 
  -8   7   3        0.53      -24.48     16.32 o 
  -7   7   3      409.44      368.77     35.23 o 
  -6   7   3       27.76       51.59     19.99 o 
  -5   7   3     5209.57     5059.73    111.66 o 
  -4   7   3      562.08      599.16     28.45 o 
  -3   7   3    13022.45    13716.67    262.76 o 
  -2   7   3        6.58        1.55      9.41 o 
  -1   7   3     5526.72     5466.07     98.75 o 
   0   7   3      612.09      649.91     26.81 o 
   1   7   3      785.23      812.02     26.07 o 
   2   7   3      610.39      592.51     22.19 o 
   3   7   3     4867.64     5074.04     92.94 o 
   4   7   3       87.72       75.82     19.04 o 
   5   7   3     7985.64     8128.42    168.83 o 
   6   7   3      775.86      784.58     66.58 o 
   7   7   3     1637.93     1703.65     49.59 o 
   8   7   3      434.35      438.09     29.74 o 
   9   7   3       13.36      -21.08     14.05 o 
  10   7   3      109.57      128.44     22.34 o 
  11   7   3      881.50      924.45     41.37 o 
 -11   8   3        0.16      -17.35     26.11 o 
 -10   8   3      182.55      167.13     31.09 o 
  -9   8   3      825.96      701.24     55.49 o 
  -8   8   3        0.09       -5.69     18.12 o 
  -7   8   3     2046.69     1760.88    106.62 o 
  -6   8   3      369.94      403.93     36.52 o 
  -5   8   3      484.79      440.25     41.07 o 
  -4   8   3      437.53      365.50     27.07 o 
  -3   8   3       33.78       15.83     12.09 o 
  -2   8   3      499.31      493.91     26.33 o 
  -1   8   3     1893.24     1894.67     53.95 o 
   0   8   3     1374.23     1364.81     43.67 o 
   1   8   3     1390.58     1410.80     38.40 o 
   2   8   3     2973.66     2948.17     62.49 o 
   3   8   3      350.09      403.51     31.26 o 
   4   8   3     2413.57     2326.36     80.12 o 
   5   8   3      230.87      224.85     31.13 o 
   6   8   3      429.35      388.21     30.89 o 
   7   8   3     1994.96     2066.55     88.40 o 
   8   8   3       60.95       34.60     16.56 o 
   9   8   3      521.23      647.61     34.28 o 
  10   8   3      540.38      612.92     36.08 o 
  11   8   3      111.42       63.42     24.48 o 
 -10   9   3       26.21       18.71     21.73 o 
  -9   9   3      189.09      167.15     29.68 o 
  -8   9   3     2731.81     2183.55    294.30 o 
  -7   9   3      177.84      116.96     45.15 o 
  -6   9   3     3438.02     3150.75    106.80 o 
  -5   9   3        4.41        5.55     17.88 o 
  -4   9   3     2092.56     1927.78     98.73 o 
  -3   9   3       99.81       62.24     16.93 o 
  -2   9   3      208.78      196.30     21.63 o 
  -1   9   3      357.36      373.70     26.08 o 
   0   9   3     4270.92     4576.03    105.40 o 
   1   9   3      602.80      593.13     38.79 o 
   2   9   3     3664.58     3801.15    113.86 o 
   3   9   3        1.24       -5.95     17.09 o 
   4   9   3     1087.16     1085.96     54.67 o 
   5   9   3      207.30      214.62     36.99 o 
   6   9   3      956.07      932.24     54.97 o 
   7   9   3      531.53      598.59     49.60 o 
   8   9   3     1055.10     1244.51     67.75 o 
   9   9   3      209.39      201.07     53.42 o 
  10   9   3      694.86      768.02     47.55 o 
  -9  10   3      484.41      366.72     83.23 o 
  -8  10   3      484.78      413.07    109.34 o 
  -7  10   3     1698.44     1270.96    295.66 o 
  -6  10   3        7.13        5.03     21.35 o 
  -5  10   3      319.17      315.26     37.87 o 
  -4  10   3      951.11     1016.23     69.63 o 
  -3  10   3        0.83        3.91     20.13 o 
  -2  10   3     1964.66     1971.55     61.32 o 
  -1  10   3      931.12      983.75     41.85 o 
   0  10   3     1480.66     1509.48     51.58 o 
   1  10   3      717.70      814.16     40.60 o 
   2  10   3       73.90       81.25     24.02 o 
   3  10   3      545.95      547.79     57.66 o 
   4  10   3     1016.45      995.98     59.02 o 
   5  10   3        1.90        3.54     23.08 o 
   6  10   3     1402.62     1476.53     72.56 o 
   7  10   3      293.50      310.90     41.88 o 
   8  10   3      474.23      488.58     69.36 o 
   9  10   3      336.72      425.11     51.74 o 
  -7  11   3        0.06      -17.48     12.74 o 
  -6  11   3        5.03      -26.66     31.01 o 
  -5  11   3      121.87      103.14     28.48 o 
  -4  11   3       13.05        0.54     22.09 o 
  -3  11   3      625.27      671.14     46.46 o 
  -2  11   3        7.69      -14.46     15.49 o 
  -1  11   3      120.55      100.20     19.99 o 
   0  11   3      118.52       94.52     17.03 o 
   1  11   3      104.30       56.03     60.65 o 
   2  11   3      173.59      158.71     38.62 o 
   3  11   3      828.83      898.65     56.57 o 
   4  11   3       30.97       -1.74     22.27 o 
   5  11   3      943.51      947.38    141.71 o 
   6  11   3        0.00      -22.41     22.61 o 
   7  11   3      176.13      117.64     34.07 o 
  -5  12   3     1141.21     1146.35     65.83 o 
  -4  12   3       63.77       37.14     26.91 o 
  -3  12   3      468.53      421.47     47.87 o 
  -2  12   3      209.25       86.04     50.59 o 
  -1  12   3       40.00       -5.67     19.61 o 
   0  12   3       13.38      -31.28     21.54 o 
   1  12   3      665.63      620.57     47.14 o 
   2  12   3      110.19       78.20     28.39 o 
   3  12   3      977.60      963.81     59.66 o 
   4  12   3      432.26      447.85     49.49 o 
   5  12   3      120.75      115.94     34.54 o 
  -2  13   3       52.71      -13.42     26.71 o 
   0  13   3      273.15      260.03     53.31 o 
   1  13   3       75.99       70.97     29.38 o 
 -14   0   4      882.48      947.62     84.32 o 
 -12   0   4     1292.16     1200.03     87.58 o 
 -10   0   4      189.50      177.76     26.25 o 
  -8   0   4     4285.31     4513.71     99.45 o 
  -6   0   4     7444.22     7493.87    148.11 o 
  -4   0   4     7970.43     8720.31    165.49 o 
  -2   0   4    24716.81    24785.16    548.97 o 
   0   0   4    15588.20    15153.71    333.46 o 
   2   0   4     8671.13     7681.55    174.75 o 
   4   0   4    14886.96    15318.50    342.54 o 
   6   0   4       40.60       16.69     16.59 o 
   8   0   4      463.59      467.41     29.02 o 
  10   0   4      966.86      910.63     71.26 o 
  12   0   4      459.84      473.27     67.45 o 
 -14   1   4        7.57      -22.08     24.43 o 
 -13   1   4      399.27      436.64     47.29 o 
 -12   1   4        1.71        5.87     17.70 o 
 -11   1   4      406.93      340.96     29.62 o 
 -10   1   4      646.72      621.97     24.01 o 
  -9   1   4      344.01      276.76     15.44 o 
  -8   1   4        3.15      -10.45      7.15 o 
  -7   1   4     3958.79     4220.75     65.09 o 
  -6   1   4      578.00      541.78     20.40 o 
  -5   1   4     1687.34     1875.31     32.43 o 
  -4   1   4     2330.45     2185.50     38.77 o 
  -3   1   4      566.89      525.49     13.85 o 
  -2   1   4     3599.58     3779.09     64.77 o 
  -1   1   4     6405.57     6880.94    137.44 o 
   0   1   4    17203.69    15995.28    712.89 o 
   1   1   4     1107.47      694.80     16.03 o 
   2   1   4      172.80      141.66      7.02 o 
   3   1   4     5764.49     5226.11     87.43 o 
   4   1   4    12832.17    13592.21    240.73 o 
   5   1   4      172.90      182.88     11.56 o 
   6   1   4     1155.61     1130.81     33.96 o 
   7   1   4      312.86      316.34     20.89 o 
   8   1   4      508.28      457.44     25.51 o 
   9   1   4      353.80      345.85     28.11 o 
  10   1   4      276.09      245.63     33.46 o 
  11   1   4      733.99      692.83     62.83 o 
  12   1   4     1366.58     1448.10     70.39 o 
  13   1   4       20.29        4.43     25.62 o 
 -14   2   4      241.82      248.55     40.96 o 
 -13   2   4        4.22        0.04     24.02 o 
 -12   2   4      157.06      111.45     24.02 o 
 -11   2   4      713.20      714.25     31.28 o 
 -10   2   4      100.34       57.81     16.05 o 
  -9   2   4     1081.61     1056.68     30.08 o 
  -8   2   4      461.74      466.27     19.07 o 
  -7   2   4       40.80       16.27      7.96 o 
  -6   2   4     6843.16     6999.99    108.55 o 
  -5   2   4      278.84      209.03     20.60 o 
  -4   2   4     2031.64     2348.49     47.97 o 
  -3   2   4    21821.23    21332.69    334.47 o 
  -2   2   4     3052.95     2959.62    144.16 o 
  -1   2   4      107.35      208.27     10.88 o 
   0   2   4    10100.06    10606.22    194.95 o 
   1   2   4     1117.17     1438.12     25.62 o 
   2   2   4        7.75       28.83     11.42 o 
   3   2   4     9202.91    10220.40    202.58 o 
   4   2   4       17.09       13.34      8.22 o 
   5   2   4     8050.75     8281.09    166.94 o 
   6   2   4      404.08      415.11     31.23 o 
   7   2   4     1874.13     1971.74     54.44 o 
   8   2   4       25.59        1.92     13.18 o 
   9   2   4      360.40      333.17     22.44 o 
  10   2   4        5.18      -17.35     12.20 o 
  11   2   4     1605.79     1629.08     72.50 o 
  12   2   4        0.38        6.09     22.93 o 
  13   2   4      643.13      622.23     49.79 o 
 -14   3   4        0.00      -24.15     26.11 o 
 -13   3   4     1002.75      997.70     47.16 o 
 -12   3   4      541.57      626.85     31.31 o 
 -11   3   4      283.60      275.30     24.35 o 
 -10   3   4     1577.13     1713.90     48.27 o 
  -9   3   4      161.69      112.56     17.51 o 
  -8   3   4     1270.72     1172.38     30.93 o 
  -7   3   4     8572.55     8944.83    137.53 o 
  -6   3   4       80.66      129.77     12.77 o 
  -5   3   4     6100.39     6082.80     95.10 o 
  -4   3   4     4542.29     4187.10     74.93 o 
  -3   3   4     1506.24     1414.09     39.73 o 
  -2   3   4    15122.71    15343.11    334.78 o 
  -1   3   4     4428.49     4539.38     90.73 o 
   0   3   4      701.98      898.07     24.98 o 
   1   3   4    16419.11    16817.17    327.52 o 
   2   3   4        5.35       -4.22      5.30 o 
   3   3   4    12003.96    12419.06    233.07 o 
   4   3   4      941.23      957.41     30.56 o 
   5   3   4     1257.28     1476.31     42.39 o 
   6   3   4     5726.10     5918.79    134.96 o 
   7   3   4      811.42      861.20     34.59 o 
   8   3   4     1154.75     1151.79     45.48 o 
   9   3   4     2591.79     2757.30     75.39 o 
  10   3   4      105.05       95.47     18.53 o 
  11   3   4      844.30      822.87     52.42 o 
  12   3   4      237.76      266.31     40.20 o 
  13   3   4       14.55      -18.78     24.22 o 
 -13   4   4       14.33        9.91     26.66 o 
 -12   4   4      515.26      494.33     30.26 o 
 -11   4   4       38.88       24.67     15.21 o 
 -10   4   4      824.33      736.91     31.33 o 
  -9   4   4      106.36       92.52     18.90 o 
  -8   4   4     3562.47     3539.02     65.60 o 
  -7   4   4      377.87      377.68     24.71 o 
  -6   4   4     8983.78     9488.70    144.32 o 
  -5   4   4      338.36      289.52     15.10 o 
  -4   4   4     6220.81     6431.66    110.58 o 
  -3   4   4      396.58      376.10     14.20 o 
  -2   4   4      116.25       90.96     11.01 o 
  -1   4   4      318.58      336.21     16.72 o 
   0   4   4     4388.24     4203.61     86.15 o 
   1   4   4     1163.28     1200.06     24.32 o 
   2   4   4    19931.87    19129.08    270.03 o 
   3   4   4       75.47       47.44      8.21 o 
   4   4   4        8.24       -9.40      8.64 o 
   5   4   4      106.47       93.31     14.42 o 
   6   4   4     2348.50     2287.70     60.98 o 
   7   4   4      171.01      119.13     19.23 o 
   8   4   4     2558.42     2709.59     73.54 o 
   9   4   4      332.05      411.57     26.01 o 
  10   4   4     2668.46     2906.61     71.15 o 
  11   4   4       34.75       22.22     16.53 o 
  12   4   4      149.56      149.88     33.44 o 
  13   4   4       20.40       -4.64     27.87 o 
 -13   5   4      275.18      232.08     32.04 o 
 -12   5   4      273.12      223.08     29.35 o 
 -11   5   4      116.11       90.03     23.09 o 
 -10   5   4      897.04      826.67     40.15 o 
  -9   5   4     2225.01     2125.68     55.37 o 
  -8   5   4      294.42      270.71     24.26 o 
  -7   5   4     5878.02     6005.88     98.96 o 
  -6   5   4      157.72      116.57     13.07 o 
  -5   5   4     2236.36     2476.39     66.35 o 
  -4   5   4     2637.54     2436.33     50.35 o 
  -3   5   4       83.18      104.34     12.21 o 
  -2   5   4     8498.46     8267.13    342.05 o 
  -1   5   4    10754.80    10738.84    266.44 o 
   0   5   4      786.40      832.05     34.61 o 
   1   5   4     5333.03     4856.40     86.49 o 
   2   5   4     4876.82     5172.83     81.09 o 
   3   5   4     3303.33     3282.61     55.10 o 
   4   5   4     6479.39     6682.52    137.00 o 
   5   5   4     1601.19     1561.60     61.20 o 
   6   5   4     2772.30     2907.66     74.40 o 
   7   5   4     4544.53     4830.04    111.49 o 
   8   5   4      221.05      219.45     25.55 o 
   9   5   4     3412.95     3598.42     81.88 o 
  10   5   4      185.83      188.98     22.98 o 
  11   5   4      662.26      656.72     33.91 o 
  12   5   4      458.30      501.21     41.19 o 
 -12   6   4       56.31       74.10     24.74 o 
 -11   6   4     2265.97     2262.51     74.08 o 
 -10   6   4       16.91       22.48     18.57 o 
  -9   6   4     6347.27     6181.12    142.02 o 
  -8   6   4      522.20      514.63     46.24 o 
  -7   6   4      126.35      101.04     24.15 o 
  -6   6   4      140.52      144.07     23.44 o 
  -5   6   4     4344.78     4285.55    134.51 o 
  -4   6   4     1574.25     1546.32     66.47 o 
  -3   6   4    19612.88    19214.73    357.85 o 
  -2   6   4      678.40      676.46     47.03 o 
  -1   6   4    10130.19    10368.78    214.59 o 
   0   6   4      136.31      137.45     14.61 o 
   1   6   4     2136.42     2165.15     46.76 o 
   2   6   4     1291.55     1120.47     35.58 o 
   3   6   4     3823.90     3956.60     66.11 o 
   4   6   4        9.00        0.05     10.74 o 
   5   6   4     6553.62     6956.48    146.34 o 
   6   6   4      291.85      328.34     26.87 o 
   7   6   4     4799.60     4964.56    119.79 o 
   8   6   4      108.44      116.96     22.10 o 
   9   6   4        5.43      -20.16     13.44 o 
  10   6   4      402.79      428.57     31.51 o 
  11   6   4      665.17      709.45     36.24 o 
  12   6   4        0.02        1.90     18.35 o 
 -12   7   4      858.94      890.79     47.52 o 
 -11   7   4       49.86       46.40     47.05 o 
 -10   7   4     1340.68     1318.99    112.61 o 
  -9   7   4        2.07      -12.94     36.72 o 
  -8   7   4     2420.26     2222.84     82.93 o 
  -7   7   4      115.47       83.71     21.92 o 
  -6   7   4      394.29      325.99     32.53 o 
  -5   7   4      398.27      388.56     23.72 o 
  -4   7   4     6255.86     6014.95    157.56 o 
  -3   7   4        8.30        5.62     11.33 o 
  -2   7   4    10890.38    11048.53    215.63 o 
  -1   7   4     1008.61      989.67     35.26 o 
   0   7   4     4178.95     4234.22    128.52 o 
   1   7   4      315.56      307.33     17.65 o 
   2   7   4      517.49      508.89     20.72 o 
   3   7   4        2.42        2.51     10.72 o 
   4   7   4     4495.87     4814.46    107.86 o 
   5   7   4      452.32      507.85     29.64 o 
   6   7   4     6264.42     6675.00    146.24 o 
   7   7   4      952.25      967.40     42.49 o 
   8   7   4     1627.35     1721.91     59.67 o 
   9   7   4      384.89      406.65     47.11 o 
  10   7   4      187.92      212.58     25.70 o 
  11   7   4       32.00       16.91     18.89 o 
 -11   8   4      288.77      308.33     40.64 o 
 -10   8   4       85.79       51.74     27.47 o 
  -9   8   4      178.52      164.96     30.81 o 
  -8   8   4     2557.64     2408.15    183.05 o 
  -7   8   4        0.80       -5.18     18.16 o 
  -6   8   4      937.32      852.33     61.47 o 
  -5   8   4      947.73      962.31     72.89 o 
  -4   8   4      894.71      869.47     35.58 o 
  -3   8   4      968.97      955.04     36.62 o 
  -2   8   4      460.40      449.26     26.69 o 
  -1   8   4      637.39      649.39     30.61 o 
   0   8   4     2040.00     2070.94     56.81 o 
   1   8   4     1954.62     1855.02     45.74 o 
   2   8   4     1172.52     1187.35     34.38 o 
   3   8   4     1934.71     1998.12     72.55 o 
   4   8   4      265.03      260.57     42.43 o 
   5   8   4     2884.71     2818.21    123.48 o 
   6   8   4     1419.37     1455.00     62.74 o 
   7   8   4      153.53      169.29     24.61 o 
   8   8   4     1272.92     1407.49     48.09 o 
   9   8   4      156.93      138.55     23.29 o 
  10   8   4     1000.58     1114.83     45.67 o 
 -10   9   4        4.44      -29.10     19.40 o 
  -9   9   4      362.71      292.10     36.46 o 
  -8   9   4      144.83      127.98     27.42 o 
  -7   9   4     3457.44     2946.44    296.74 o 
  -6   9   4      118.35      111.02     23.85 o 
  -5   9   4     4001.58     3787.23    175.16 o 
  -4   9   4        0.74      -13.73     13.27 o 
  -3   9   4     1062.80      970.75     39.22 o 
  -2   9   4        2.30      -16.24     11.99 o 
  -1   9   4     1370.53     1390.81     46.66 o 
   0   9   4      589.84      576.99     30.49 o 
   1   9   4     6846.12     6945.60    175.02 o 
   2   9   4       94.63      131.74     26.68 o 
   3   9   4     4143.30     4355.61    128.47 o 
   4   9   4       17.43       -8.34     18.97 o 
   5   9   4        8.64      -26.25     17.50 o 
   6   9   4       57.60       42.00     25.30 o 
   7   9   4      633.88      594.30     37.97 o 
   8   9   4      193.02      220.21     25.65 o 
   9   9   4     1055.21     1152.20     56.41 o 
  10   9   4      174.84      171.90     30.91 o 
  -9  10   4      202.11      214.34     33.30 o 
  -8  10   4      821.27      653.38    107.98 o 
  -7  10   4      109.97      138.20     26.40 o 
  -6  10   4     1319.61     1054.90    291.03 o 
  -5  10   4      236.53      273.62     54.40 o 
  -4  10   4      254.75      227.40     32.79 o 
  -3  10   4     1350.57     1388.03     49.85 o 
  -2  10   4        2.41      -20.76     13.84 o 
  -1  10   4     1106.42     1095.50     43.44 o 
   0  10   4      891.69      943.26     34.67 o 
   1  10   4        9.04       13.96     20.06 o 
   2  10   4     2581.92     2645.27     91.93 o 
   3  10   4      286.87      329.27     55.21 o 
   4  10   4      460.75      411.91     39.78 o 
   5  10   4     1016.47      989.51     80.51 o 
   6  10   4       53.40       37.60     25.62 o 
   7  10   4      246.07      256.96     39.59 o 
   8  10   4      298.48      313.53     43.83 o 
  -7  11   4       70.95       27.11     18.59 o 
  -6  11   4       34.04       13.44     15.34 o 
  -5  11   4        6.85       -6.01     19.04 o 
  -4  11   4      420.13      485.24     67.45 o 
  -3  11   4       15.88       -5.05     20.00 o 
  -2  11   4      591.20      612.55     34.68 o 
  -1  11   4       68.95       29.67     17.02 o 
   0  11   4       37.91       -0.46     16.69 o 
   1  11   4      273.20      193.66     44.61 o 
   2  11   4      218.52      173.53     43.52 o 
   3  11   4       18.48        3.26     27.20 o 
   4  11   4      934.02     1069.71     61.73 o 
   5  11   4        0.75      -22.71     23.23 o 
   6  11   4      471.66      556.30     63.37 o 
   7  11   4        0.42      -36.59     24.39 o 
  -5  12   4        4.68       14.22     14.71 o 
  -4  12   4      652.17      384.19    140.35 o 
  -3  12   4      259.37      246.97     61.47 o 
  -2  12   4       18.20      -25.57     33.18 o 
  -1  12   4        0.63      -38.35     25.57 o 
   0  12   4      177.13      159.90     33.08 o 
   1  12   4        3.08      -24.81     21.50 o 
   2  12   4      776.49      742.10     51.54 o 
   3  12   4      202.34      175.71     35.54 o 
   4  12   4      380.70      430.65     49.80 o 
   5  12   4      283.91      247.86     41.15 o 
   0  13   4       26.93      -33.18     29.92 o 
   1  13   4      497.53      417.39     46.47 o 
 -13   0   5     1056.44     1075.46     87.58 o 
 -11   0   5      347.06      360.70     47.05 o 
  -9   0   5       17.47      -15.06     10.04 o 
  -7   0   5     6669.58     6493.73    133.14 o 
  -5   0   5     3696.01     3242.86     71.29 o 
  -3   0   5    43141.10    46285.55    967.91 o 
  -1   0   5      184.43      184.96     19.58 o 
   1   0   5     1786.73     2189.51     94.65 o 
   3   0   5    27440.74    27314.38    598.78 o 
   5   0   5     4303.51     4360.00    110.32 o 
   7   0   5      185.65      190.77     43.79 o 
   9   0   5     1971.52     1728.79     97.92 o 
  11   0   5     1223.14     1268.58     88.67 o 
  13   0   5       13.80       -8.16     35.36 o 
 -14   1   5      284.11      246.77     41.15 o 
 -13   1   5       35.01        3.99     23.76 o 
 -12   1   5      496.16      515.11     35.01 o 
 -11   1   5      194.17      170.56     24.17 o 
 -10   1   5       64.91       23.31     11.94 o 
  -9   1   5       22.25       13.87      9.10 o 
  -8   1   5     1324.01     1191.05     27.59 o 
  -7   1   5      535.76      563.84     17.95 o 
  -6   1   5     4620.09     4243.52     64.46 o 
  -5   1   5     2719.05     2756.69     48.57 o 
  -4   1   5     1540.99     1419.68     28.52 o 
  -3   1   5     7382.73     7892.67    129.82 o 
  -2   1   5     9622.44     9678.06    180.70 o 
  -1   1   5    14384.94    14371.52    277.45 o 
   0   1   5    39195.06    38391.69   1611.94 o 
   1   1   5      758.25      704.44     16.99 o 
   2   1   5     5019.73     5342.67    173.84 o 
   3   1   5     2818.83     2569.65     47.74 o 
   4   1   5       63.93       76.57     14.10 o 
   5   1   5     5646.67     5389.56    101.99 o 
   6   1   5      369.64      328.56     15.73 o 
   7   1   5     1681.22     1767.72     41.07 o 
   8   1   5      473.58      462.13     25.96 o 
   9   1   5      192.96      209.05     35.63 o 
  10   1   5      684.39      680.76     44.78 o 
  11   1   5      719.03      700.78     48.99 o 
  12   1   5      120.54      104.18     29.89 o 
  13   1   5      696.08      744.96     52.11 o 
 -14   2   5       54.46       17.41     26.73 o 
 -13   2   5      314.75      386.67     36.56 o 
 -12   2   5      222.05      242.49     28.42 o 
 -11   2   5       69.41       63.95     17.27 o 
 -10   2   5     3758.08     3749.11     71.47 o 
  -9   2   5      280.52      216.29     17.48 o 
  -8   2   5      615.20      666.05     22.59 o 
  -7   2   5      382.85      367.48     16.85 o 
  -6   2   5      212.79      199.15     15.31 o 
  -5   2   5     2049.67     2255.11     42.19 o 
  -4   2   5     8005.16     8597.64    215.06 o 
  -3   2   5      739.68      711.68     30.98 o 
  -2   2   5    24295.91    24989.77    451.04 o 
  -1   2   5      733.58      685.51     21.44 o 
   0   2   5     1464.63     1166.77     39.00 o 
   1   2   5     2100.04     2231.39     41.67 o 
   2   2   5     2853.20     3110.40     90.22 o 
   3   2   5     1525.83     1335.44     45.32 o 
   4   2   5     9654.88     9107.79    175.45 o 
   5   2   5      513.88      377.51     20.69 o 
   6   2   5     2957.66     3153.67     76.59 o 
   7   2   5      733.45      673.82     30.17 o 
   8   2   5       21.15       -4.65     12.64 o 
   9   2   5      272.70      244.42     26.24 o 
  10   2   5      989.04      903.79     40.32 o 
  11   2   5      239.72      220.33     35.18 o 
  12   2   5     1699.06     1880.12     82.51 o 
  13   2   5       56.63       78.33     30.88 o 
 -13   3   5       95.08       69.23     23.85 o 
 -12   3   5     1573.97     1639.81     66.19 o 
 -11   3   5      948.39      983.54     37.74 o 
 -10   3   5        0.36       -5.37     12.96 o 
  -9   3   5     4018.17     4030.16     74.01 o 
  -8   3   5      329.60      305.49     18.33 o 
  -7   3   5      314.46      386.17     18.20 o 
  -6   3   5     7767.09     7675.82    119.04 o 
  -5   3   5        9.35      -10.25      7.59 o 
  -4   3   5     3308.07     3069.17     75.61 o 
  -3   3   5    17853.63    17708.02    438.39 o 
  -2   3   5     4587.72     4823.75     97.71 o 
  -1   3   5       42.30        2.38      5.95 o 
   0   3   5    11879.98    12471.72    230.57 o 
   1   3   5     7551.70     7740.09    113.58 o 
   2   3   5    25311.29    26229.96    407.90 o 
   3   3   5      490.56      301.85     16.91 o 
   4   3   5     7523.04     7507.25    148.86 o 
   5   3   5     2210.15     2285.96     58.17 o 
   6   3   5      106.68       81.88     14.55 o 
   7   3   5     2980.30     3084.53     76.92 o 
   8   3   5      647.73      643.62     32.06 o 
   9   3   5       19.99        0.51     15.28 o 
  10   3   5     1990.47     1932.49     73.10 o 
  11   3   5       14.58       11.03     22.21 o 
  12   3   5      314.16      316.85     42.35 o 
  13   3   5      159.54      172.80     37.08 o 
 -13   4   5      763.39      801.55     66.09 o 
 -12   4   5       40.25       21.60     18.70 o 
 -11   4   5     1271.52     1160.91     40.90 o 
 -10   4   5      128.58       97.93     17.52 o 
  -9   4   5     1112.04     1064.29     43.89 o 
  -8   4   5      520.94      486.64     21.89 o 
  -7   4   5     5905.92     5963.22     97.94 o 
  -6   4   5      300.34      372.59     18.31 o 
  -5   4   5    12259.06    12467.86    261.39 o 
  -4   4   5      205.87      199.43     14.19 o 
  -3   4   5     4059.34     4363.16     92.85 o 
  -2   4   5      502.39      475.00     21.02 o 
  -1   4   5     4014.18     3917.24     83.34 o 
   0   4   5     1154.96     1023.04     30.18 o 
   1   4   5     4773.90     4982.90     77.23 o 
   2   4   5      553.99      613.36     16.67 o 
   3   4   5    19211.05    18991.49    405.67 o 
   4   4   5      174.50      129.29     15.07 o 
   5   4   5      260.57      179.09     17.79 o 
   6   4   5      631.67      743.45     32.14 o 
   7   4   5     1014.74     1120.84     41.55 o 
   8   4   5      108.84       92.80     19.44 o 
   9   4   5     6392.95     6680.89    148.84 o 
  10   4   5       22.80       30.54     16.37 o 
  11   4   5     2016.21     2174.36     61.38 o 
  12   4   5       67.52       72.56     29.66 o 
  13   4   5       10.32        2.99     26.15 o 
 -13   5   5       15.63       14.24     21.26 o 
 -12   5   5      262.93      218.07     29.89 o 
 -11   5   5      391.27      399.89     34.64 o 
 -10   5   5       61.19       61.35     19.55 o 
  -9   5   5     1282.78     1272.63     48.84 o 
  -8   5   5     1733.19     1712.11     55.76 o 
  -7   5   5      231.89      206.70     16.91 o 
  -6   5   5     1233.71     1107.27     31.43 o 
  -5   5   5        4.37      -10.64      7.09 o 
  -4   5   5     4254.44     4140.23    157.83 o 
  -3   5   5     5277.96     5216.79    132.21 o 
  -2   5   5     2232.51     2220.92     55.42 o 
  -1   5   5      874.29      840.24     30.47 o 
   0   5   5     9495.41    10238.19    245.63 o 
   1   5   5    11268.11    11343.91    280.46 o 
   2   5   5    16356.15    16738.96    239.63 o 
   3   5   5     1630.82     1645.42     46.52 o 
   4   5   5      855.59      836.70     31.37 o 
   5   5   5     1438.51     1478.38     46.25 o 
   6   5   5     2013.68     2097.69     59.85 o 
   7   5   5     4273.30     4427.23    105.40 o 
   8   5   5     3254.45     3447.97    128.30 o 
   9   5   5      108.20      144.55     28.81 o 
  10   5   5     2677.84     2885.16     73.27 o 
  11   5   5       83.21       88.05     20.43 o 
  12   5   5      327.07      367.39     39.19 o 
 -12   6   5     1041.33     1057.97     50.31 o 
 -11   6   5       43.47       40.18     21.30 o 
 -10   6   5     4364.24     4609.48    116.28 o 
  -9   6   5      208.75      258.17     34.16 o 
  -8   6   5     8767.56     8854.38    230.01 o 
  -7   6   5       33.49       43.96     20.76 o 
  -6   6   5      472.73      389.59     24.86 o 
  -5   6   5     1128.77     1064.39     48.93 o 
  -4   6   5     6150.88     6432.58    134.57 o 
  -3   6   5      256.65      298.22     21.55 o 
  -2   6   5    14619.63    14389.03    272.91 o 
  -1   6   5      825.25      764.22     25.38 o 
   0   6   5    15078.90    15057.42    299.75 o 
   1   6   5      870.08      897.28     27.21 o 
   2   6   5      268.17      270.06     15.61 o 
   3   6   5     1318.61     1161.61     31.76 o 
   4   6   5     2412.56     2399.23     62.56 o 
   5   6   5        0.09       -7.04     12.15 o 
   6   6   5     3936.40     4270.58    101.65 o 
   7   6   5      108.61      104.24     21.02 o 
   8   6   5     2185.96     2232.71     68.62 o 
   9   6   5      165.90      156.97     25.84 o 
  10   6   5        1.24      -15.93     15.08 o 
  11   6   5      303.95      330.58     31.32 o 
  12   6   5      308.57      284.90     30.52 o 
 -12   7   5       10.63      -18.07     26.38 o 
 -11   7   5     1183.13     1192.00     64.15 o 
 -10   7   5        0.54      -19.77     25.84 o 
  -9   7   5     3184.77     3128.81    155.85 o 
  -8   7   5        5.02       11.41     20.36 o 
  -7   7   5     2677.04     2436.18    154.76 o 
  -6   7   5        7.01       -7.57     11.41 o 
  -5   7   5      723.03      686.27     31.00 o 
  -4   7   5       50.47       37.99     13.74 o 
  -3   7   5     5213.43     5108.79    111.86 o 
  -2   7   5      473.71      473.68     25.15 o 
  -1   7   5    14201.34    13890.73    265.68 o 
   0   7   5      805.66      799.32     31.61 o 
   1   7   5     3348.69     3429.93     69.40 o 
   2   7   5      209.89      174.77     15.00 o 
   3   7   5      704.80      730.19     39.62 o 
   4   7   5       25.27       38.13     14.05 o 
   5   7   5     6403.05     6744.75    145.39 o 
   6   7   5      397.92      405.45     38.55 o 
   7   7   5     3135.59     3357.08     92.61 o 
   8   7   5      224.86      259.36     28.95 o 
   9   7   5      482.79      536.23     30.72 o 
  10   7   5      258.83      302.80     29.27 o 
  11   7   5      463.55      568.08     38.40 o 
 -11   8   5       11.59      -18.06     22.10 o 
 -10   8   5      356.22      288.33     39.21 o 
  -9   8   5      458.99      408.35     57.12 o 
  -8   8   5      439.49      438.04     61.20 o 
  -7   8   5     1389.92     1185.10     57.47 o 
  -6   8   5       71.68       97.12     23.62 o 
  -5   8   5     1531.99     1529.94     49.35 o 
  -4   8   5     1442.70     1333.43     44.72 o 
  -3   8   5        3.01       -7.15     10.08 o 
  -2   8   5     1422.79     1221.96     68.56 o 
  -1   8   5     1673.82     1625.54     48.71 o 
   0   8   5      117.18       98.01     17.33 o 
   1   8   5     3380.82     3343.01     70.13 o 
   2   8   5        0.18        0.56     12.64 o 
   3   8   5     1816.63     1867.24     69.81 o 
   4   8   5     1820.70     1631.82     65.77 o 
   5   8   5       10.81       -9.76     13.88 o 
   6   8   5      918.08     1021.55     43.46 o 
   7   8   5     1275.30     1359.20     52.72 o 
   8   8   5      210.08      210.10     30.93 o 
   9   8   5     1668.66     1787.31     57.09 o 
  10   8   5      111.73      111.33     23.74 o 
 -10   9   5        8.51      -21.86     20.51 o 
  -9   9   5       95.07       35.43     44.61 o 
  -8   9   5      767.42      639.35     44.61 o 
  -7   9   5       31.52       31.58     20.53 o 
  -6   9   5     3353.24     2923.89    429.75 o 
  -5   9   5        7.13       33.89     18.72 o 
  -4   9   5     3034.09     2748.87    271.67 o 
  -3   9   5        0.25        5.58     12.13 o 
  -2   9   5        0.75      -15.45     10.30 o 
  -1   9   5      197.21      203.92     21.04 o 
   0   9   5     2777.47     2723.03    134.54 o 
   1   9   5        0.84        5.73     15.80 o 
   2   9   5     6094.52     6525.06    176.29 o 
   3   9   5       59.49       68.45     24.04 o 
   4   9   5     1287.23     1308.43     59.77 o 
   5   9   5        1.94      -23.14     17.19 o 
   6   9   5        8.46      -20.47     20.45 o 
   7   9   5       22.40       -2.91     22.77 o 
   8   9   5      731.56      752.36     44.41 o 
   9   9   5       45.99       52.71     20.07 o 
  -9  10   5       13.00      -18.14     20.02 o 
  -8  10   5      120.82       86.28     25.03 o 
  -7  10   5      779.29      688.75    121.31 o 
  -6  10   5       12.68       14.39     19.30 o 
  -5  10   5     1371.04     1120.93    208.89 o 
  -4  10   5      624.06      482.79    160.48 o 
  -3  10   5      553.79      468.40     77.56 o 
  -2  10   5     1124.76      981.69     97.62 o 
  -1  10   5       16.54        6.82     12.63 o 
   0  10   5      104.15       92.34     15.89 o 
   1  10   5     1916.07     1901.48     75.39 o 
   2  10   5       10.90       40.31     22.87 o 
   3  10   5     1615.80     1673.60     70.56 o 
   4  10   5      325.09      345.23     54.67 o 
   5  10   5      331.45      326.12     38.46 o 
   6  10   5      260.23      330.17     41.19 o 
   7  10   5       38.33       -2.15     25.86 o 
   8  10   5       14.90       15.37     25.91 o 
  -7  11   5       48.84       24.87     20.53 o 
  -6  11   5       40.37       -6.01     27.20 o 
  -5  11   5      281.52      232.27     42.97 o 
  -4  11   5       61.20       60.83     26.38 o 
  -3  11   5     1244.01     1053.61    273.90 o 
  -2  11   5       21.21        9.76     14.62 o 
  -1  11   5      279.92      220.50     25.34 o 
   0  11   5        7.82       -0.78     20.75 o 
   1  11   5        0.14      -10.62     18.66 o 
   2  11   5       44.86       45.28     22.88 o 
   3  11   5      361.31      452.05     63.10 o 
   4  11   5        2.10      -17.41     29.38 o 
   5  11   5     1116.82     1091.78     87.04 o 
   6  11   5       58.16       58.55     30.49 o 
   7  11   5       73.47       49.45     36.99 o 
  -5  12   5      371.05      286.88     62.83 o 
  -4  12   5      225.92      187.52     82.41 o 
  -3  12   5       75.86       39.67     19.02 o 
  -2  12   5      332.94      196.56     49.50 o 
  -1  12   5       43.04      -27.10     21.28 o 
   0  12   5        2.73      -36.45     26.11 o 
   1  12   5      488.15      508.08     59.84 o 
   2  12   5       15.27      -19.58     29.38 o 
   3  12   5      367.12      336.73     59.84 o 
   4  12   5      359.97      397.31     48.30 o 
 -14   0   6     1105.97     1274.02     97.37 o 
 -12   0   6     1792.26     1903.05     77.18 o 
 -10   0   6      149.61      116.80     19.48 o 
  -8   0   6      356.50      355.82     21.75 o 
  -6   0   6    17249.80    18485.63    344.35 o 
  -4   0   6     7615.30     7589.55    183.00 o 
  -2   0   6     9226.85    10095.29    324.22 o 
   0   0   6      577.61      357.82     17.04 o 
   2   0   6    32979.79    31821.00    695.14 o 
   4   0   6     1822.22     1911.54     56.29 o 
   6   0   6      119.34       93.19     48.14 o 
   8   0   6     2782.20     2890.74    132.73 o 
  10   0   6     3419.30     3275.34    153.95 o 
  12   0   6       53.36       35.90     35.90 o 
 -14   1   6       31.51       25.45     32.10 o 
 -13   1   6      453.41      531.95     50.96 o 
 -12   1   6      111.64       82.98     22.40 o 
 -11   1   6      279.71      338.25     25.95 o 
 -10   1   6     1892.89     1925.42     63.51 o 
  -9   1   6     1017.09      953.47     26.08 o 
  -8   1   6       40.67       22.28      8.47 o 
  -7   1   6     4043.16     4212.93     66.12 o 
  -6   1   6     2121.52     2214.88     43.23 o 
  -5   1   6     2116.02     2062.54     39.59 o 
  -4   1   6     5104.99     5026.43     88.24 o 
  -3   1   6     1217.31     1541.55     39.56 o 
  -2   1   6    12765.54    13076.48    256.73 o 
  -1   1   6    27572.80    28926.95    628.88 o 
   0   1   6     1246.35     1214.79     27.09 o 
   1   1   6     7140.54     6607.63    108.37 o 
   2   1   6      943.34     1011.54     23.24 o 
   3   1   6     4961.85     4685.52     80.95 o 
   4   1   6     8228.82     8467.89    144.30 o 
   5   1   6      331.27      307.89     14.53 o 
   6   1   6     4820.59     5076.67     91.61 o 
   7   1   6      835.62      976.06     49.27 o 
   8   1   6        3.61      -17.31     11.79 o 
   9   1   6     2882.03     2840.05     95.97 o 
  10   1   6      271.41      260.57     35.00 o 
  11   1   6      145.25      161.14     65.28 o 
  12   1   6      921.76      948.53     60.93 o 
  13   1   6        0.12      -22.45     22.87 o 
 -14   2   6       20.02       -7.54     25.38 o 
 -13   2   6      163.64      147.98     26.74 o 
 -12   2   6      419.82      453.80     40.62 o 
 -11   2   6     2031.76     2241.58     58.90 o 
 -10   2   6      192.53      200.38     18.80 o 
  -9   2   6     4351.11     4785.29     84.79 o 
  -8   2   6      238.17      229.12     16.73 o 
  -7   2   6      695.99      672.60     21.99 o 
  -6   2   6     1006.74      953.69     25.38 o 
  -5   2   6     5623.92     5403.39     96.06 o 
  -4   2   6     1349.96     1278.21     30.32 o 
  -3   2   6    22946.41    24173.48    439.52 o 
  -2   2   6     3943.39     4203.15     86.84 o 
  -1   2   6    17798.16    18604.26    699.67 o 
   0   2   6     2500.36     2324.83     49.99 o 
   1   2   6     4267.08     4088.56     76.48 o 
   2   2   6       45.44       38.09      6.38 o 
   3   2   6     3109.86     2987.96    116.88 o 
   4   2   6      696.65      622.85     18.83 o 
   5   2   6     5563.82     5104.22    135.99 o 
   6   2   6      667.60      666.14     28.88 o 
   7   2   6     3887.95     4019.37     93.33 o 
   8   2   6      824.62      807.08     35.14 o 
   9   2   6       74.04       49.54     17.64 o 
  10   2   6        0.29       -1.27     19.05 o 
  11   2   6      691.03      551.43     43.66 o 
  12   2   6       24.84        9.81     25.09 o 
  13   2   6     1410.01     1509.64     75.93 o 
 -13   3   6     1037.05     1163.48     51.48 o 
 -12   3   6      367.93      437.24     31.33 o 
 -11   3   6     1524.54     1561.69     48.30 o 
 -10   3   6     2515.04     2605.80     70.19 o 
  -9   3   6      343.47      346.14     23.81 o 
  -8   3   6     2655.20     2724.80     54.27 o 
  -7   3   6     1117.97     1086.52     28.87 o 
  -6   3   6      389.82      339.18     15.78 o 
  -5   3   6     6623.81     6752.80    142.11 o 
  -4   3   6     3664.73     3394.53     64.02 o 
  -3   3   6     7984.50     7628.70    174.62 o 
  -2   3   6    11827.46    12247.82    354.01 o 
  -1   3   6      285.94      288.65     15.48 o 
   0   3   6    11907.53    12582.22    233.69 o 
   1   3   6     1407.27     1359.64     26.74 o 
   2   3   6      157.91      160.91     21.25 o 
   3   3   6    15853.45    15982.36    742.54 o 
   4   3   6     6421.67     6515.37    133.21 o 
   5   3   6     1900.55     1928.78     52.23 o 
   6   3   6     1091.53     1101.50     38.72 o 
   7   3   6      204.04      173.76     20.89 o 
   8   3   6      990.31      904.88     38.57 o 
   9   3   6     1182.79     1157.49     45.80 o 
  10   3   6       57.00       48.64     19.91 o 
  11   3   6      670.26      719.82     81.05 o 
  12   3   6      147.73      159.79     35.16 o 
  13   3   6      221.05      265.74     42.44 o 
 -13   4   6      122.73      105.32     32.59 o 
 -12   4   6     1102.69     1091.33     49.40 o 
 -11   4   6      213.62      215.76     27.28 o 
 -10   4   6      420.25      414.21     31.77 o 
  -9   4   6      910.03      874.36     33.27 o 
  -8   4   6      918.55      852.51     27.25 o 
  -7   4   6      127.12      103.87     14.05 o 
  -6   4   6     6201.61     6476.43    125.71 o 
  -5   4   6      198.00      262.84     15.30 o 
  -4   4   6    14914.34    15224.88    286.65 o 
  -3   4   6      223.50      208.82     17.20 o 
  -2   4   6      347.28      365.95     18.80 o 
  -1   4   6      225.45      278.87     16.74 o 
   0   4   6    17015.32    17556.49    455.28 o 
   1   4   6        2.15        7.33     10.41 o 
   2   4   6    10334.37     9729.78    142.96 o 
   3   4   6       50.45       67.85     10.86 o 
   4   4   6     4729.42     5140.02    115.37 o 
   5   4   6       27.96       17.70     11.33 o 
   6   4   6       23.65       12.11     14.84 o 
   7   4   6        1.04      -15.71     11.82 o 
   8   4   6     2291.19     2328.53     67.83 o 
   9   4   6        0.47       28.30     19.49 o 
  10   4   6     3461.66     3707.44     98.39 o 
  11   4   6        0.28        4.56     15.29 o 
  12   4   6      949.56      990.01     61.49 o 
 -13   5   6      381.56      295.08     34.32 o 
 -12   5   6       42.02       23.64     21.19 o 
 -11   5   6      319.13      351.74     33.06 o 
 -10   5   6      401.27      394.34     53.07 o 
  -9   5   6      574.22      512.86     39.70 o 
  -8   5   6     1297.20     1237.92     97.62 o 
  -7   5   6      651.47      682.74     31.55 o 
  -6   5   6      771.45      758.59     31.76 o 
  -5   5   6     2902.37     3165.02     76.29 o 
  -4   5   6      513.86      512.82     25.76 o 
  -3   5   6      429.19      511.59     24.96 o 
  -2   5   6     4095.63     4055.70     89.23 o 
  -1   5   6     8256.20     8727.65    170.97 o 
   0   5   6     9087.70     9533.93    184.22 o 
   1   5   6    13844.12    14069.64    203.62 o 
   2   5   6     2588.46     2527.26     45.54 o 
   3   5   6     8925.18     9109.87    144.89 o 
   4   5   6     1405.72     1329.55     47.81 o 
   5   5   6       50.79       65.72     14.31 o 
   6   5   6     1975.21     2118.94     60.99 o 
   7   5   6     1805.58     1927.57     59.98 o 
   8   5   6     1347.21     1434.64     53.82 o 
   9   5   6     3422.71     3616.05     96.31 o 
  10   5   6      181.59      183.07     27.72 o 
  11   5   6     1027.86     1154.62     45.11 o 
  12   5   6      230.16      278.28     42.43 o 
 -12   6   6       87.55       54.33     27.65 o 
 -11   6   6     1943.67     1974.98    153.13 o 
 -10   6   6      115.27      174.77     38.89 o 
  -9   6   6     5905.36     6088.27    172.81 o 
  -8   6   6      101.69      133.43     28.05 o 
  -7   6   6     5301.30     5606.44    132.86 o 
  -6   6   6      414.88      447.54     27.09 o 
  -5   6   6       18.14       -1.26     11.33 o 
  -4   6   6      416.89      421.95     24.27 o 
  -3   6   6     9882.60     9851.13    210.55 o 
  -2   6   6        0.09      -14.44      9.62 o 
  -1   6   6     8399.20     8798.30    398.09 o 
   0   6   6      594.57      563.74     26.06 o 
   1   6   6    12016.99    12253.04    203.41 o 
   2   6   6      336.46      346.49     14.77 o 
   3   6   6       52.82       52.31     10.47 o 
   4   6   6     1352.45     1318.19     42.66 o 
   5   6   6      779.77      895.34     59.09 o 
   6   6   6      114.06      133.89     20.63 o 
   7   6   6     2329.47     2435.53     70.95 o 
   8   6   6      201.45      203.03     32.79 o 
   9   6   6      695.83      772.15     40.61 o 
  10   6   6      319.27      332.76     34.39 o 
  11   6   6        0.79      -11.96     16.82 o 
 -12   7   6       96.40       82.99     30.19 o 
 -11   7   6       61.40       54.61     26.95 o 
 -10   7   6     2601.73     2633.52    104.99 o 
  -9   7   6       27.80       36.46     25.19 o 
  -8   7   6     2966.95     2838.33    103.09 o 
  -7   7   6       49.10       26.41     20.39 o 
  -6   7   6     1869.00     1910.59     57.71 o 
  -5   7   6        0.92       -2.72     16.28 o 
  -4   7   6     1308.65     1144.71     40.65 o 
  -3   7   6      294.42      283.50     22.27 o 
  -2   7   6     5852.36     5998.63    128.32 o 
  -1   7   6      713.25      630.51     29.37 o 
   0   7   6    10590.95    11187.43    327.64 o 
   1   7   6      823.43      858.55     28.93 o 
   2   7   6     3865.07     3737.28     87.88 o 
   3   7   6     1702.26     1647.36     49.09 o 
   4   7   6     1843.18     2003.07     57.65 o 
   5   7   6      167.03      138.53     29.15 o 
   6   7   6     2754.56     3131.78     83.27 o 
   7   7   6      161.93      195.82     26.48 o 
   8   7   6     2435.89     2567.66     77.28 o 
   9   7   6      559.89      624.15     37.88 o 
  10   7   6       13.77        3.30     17.08 o 
  11   7   6      190.07      187.80     26.79 o 
 -11   8   6      126.34      113.15     32.20 o 
 -10   8   6        1.98      -29.10     19.40 o 
  -9   8   6      188.46      199.86     33.79 o 
  -8   8   6      139.84      133.31     30.82 o 
  -7   8   6      365.16      353.79     38.03 o 
  -6   8   6     1557.97     1521.75     65.05 o 
  -5   8   6      199.80      152.85     28.33 o 
  -4   8   6     1337.70     1301.95     62.14 o 
  -3   8   6     1154.15     1156.19     42.04 o 
  -2   8   6      163.78      157.93     19.24 o 
  -1   8   6     1857.95     1853.14     54.59 o 
   0   8   6     4036.51     4048.24     94.30 o 
   1   8   6      697.35      723.93     28.69 o 
   2   8   6     6267.21     6227.27    135.46 o 
   3   8   6      108.13      128.92     34.27 o 
   4   8   6     1500.70     1525.16    109.07 o 
   5   8   6     1312.13     1283.51     60.19 o 
   6   8   6      420.89      435.29     32.26 o 
   7   8   6      188.54      217.52     27.63 o 
   8   8   6     1302.26     1477.77     57.18 o 
   9   8   6      315.25      372.13     38.20 o 
  10   8   6     1621.55     1707.57     58.66 o 
 -10   9   6      121.69      114.96     30.32 o 
  -9   9   6       22.67      -17.66     21.28 o 
  -8   9   6      101.83       78.31     35.63 o 
  -7   9   6      745.91      656.45     44.55 o 
  -6   9   6        0.16        0.17     18.37 o 
  -5   9   6     2975.28     2589.35    387.59 o 
  -4   9   6      127.91      134.48     20.60 o 
  -3   9   6      571.48      537.54     29.57 o 
  -2   9   6      338.31      345.08     27.15 o 
  -1   9   6      232.17      196.04     21.77 o 
   0   9   6      460.96      414.62     27.53 o 
   1   9   6     2122.52     2288.70     66.88 o 
   2   9   6       15.10       -2.99     18.85 o 
   3   9   6     2460.38     2655.00     92.11 o 
   4   9   6       36.50       24.73     20.34 o 
   5   9   6      510.14      544.37     40.93 o 
   6   9   6       35.40        1.10     22.99 o 
   7   9   6       62.50       29.87     26.53 o 
   8   9   6        6.78      -25.39     23.43 o 
   9   9   6      991.78     1068.04     53.93 o 
  -9  10   6      538.96      552.95     81.33 o 
  -8  10   6        0.95      -28.23     18.82 o 
  -7  10   6       39.44       13.03     22.03 o 
  -6  10   6     1061.47      908.12    101.18 o 
  -5  10   6      253.74      191.08     42.43 o 
  -4  10   6     1984.02     1646.93    275.53 o 
  -3  10   6     1140.79     1033.42    132.49 o 
  -2  10   6      266.14      291.68     26.98 o 
  -1  10   6     1374.09     1238.09     76.42 o 
   0  10   6       51.25       36.05     18.59 o 
   1  10   6       68.81       46.47     33.46 o 
   2  10   6     1283.05     1224.99     59.43 o 
   3  10   6      106.41      115.60     28.02 o 
   4  10   6      536.51      590.14     43.46 o 
   5  10   6      730.39      769.57     49.04 o 
   6  10   6      311.56      323.22     42.12 o 
   7  10   6      118.47      124.80     33.64 o 
   8  10   6       24.18      -22.36     23.79 o 
  -7  11   6       50.81       26.85     22.58 o 
  -6  11   6      190.15      135.28     28.06 o 
  -5  11   6       39.16       -3.01     19.77 o 
  -4  11   6     1091.95      881.77    248.60 o 
  -3  11   6      116.83       96.37     19.96 o 
  -2  11   6     1950.29     1717.59    204.07 o 
  -1  11   6      290.90      315.12     37.17 o 
   0  11   6      357.50      416.58     47.05 o 
   1  11   6      259.21      260.19     47.05 o 
   2  11   6       68.08       68.13     26.18 o 
   3  11   6       17.32       -1.76     21.33 o 
   4  11   6     1733.80     1761.41     77.45 o 
   5  11   6       27.72      -20.67     31.01 o 
   6  11   6      775.51      844.27     79.97 o 
  -5  12   6      211.56      148.02     58.21 o 
  -4  12   6      194.03      164.35     37.54 o 
  -3  12   6      525.27      398.85    108.25 o 
  -2  12   6       18.49        6.26     21.16 o 
  -1  12   6      281.16      305.92     41.67 o 
   0  12   6      324.42      321.56     42.06 o 
   1  12   6        0.07       -4.90     30.46 o 
   2  12   6      377.30      389.49     66.37 o 
   3  12   6      189.69      187.13     50.05 o 
   4  12   6      209.89      217.05     53.85 o 
 -13   0   7     1905.85     1829.97    115.33 o 
 -11   0   7     2021.75     1976.59     76.52 o 
  -9   0   7      207.15      139.30     18.68 o 
  -7   0   7     4675.23     4480.28     98.93 o 
  -5   0   7    28840.05    29356.08    536.06 o 
  -3   0   7    13284.12    14319.34    455.86 o 
  -1   0   7     1186.77     1178.27     54.94 o 
   1   0   7     9283.94     9092.89    207.89 o 
   3   0   7    15955.39    15343.72    344.93 o 
   5   0   7      147.39      130.41     18.22 o 
   7   0   7      124.86      128.44     19.08 o 
   9   0   7     5555.77     5449.11    220.31 o 
  11   0   7      467.88      490.68     59.29 o 
  13   0   7       41.75      -37.54     31.55 o 
 -14   1   7      834.44      822.26     55.97 o 
 -13   1   7       41.16       18.59     22.40 o 
 -12   1   7      938.14      897.15     43.89 o 
 -11   1   7      481.01      484.58     24.34 o 
 -10   1   7        6.06       -0.90     11.42 o 
  -9   1   7     1281.25     1236.77     33.83 o 
  -8   1   7     1453.04     1376.57     34.33 o 
  -7   1   7      308.10      292.26     17.02 o 
  -6   1   7     8231.24     8165.11    125.99 o 
  -5   1   7     1815.59     1879.63     42.24 o 
  -4   1   7      802.06      783.34     27.42 o 
  -3   1   7     7633.78     7940.23    154.36 o 
  -2   1   7     2433.26     2489.58     56.81 o 
  -1   1   7     5235.76     5367.83    129.43 o 
   0   1   7     8486.33     9149.00    226.29 o 
   1   1   7       69.65       76.63      7.88 o 
   2   1   7    11100.33    10280.80    165.93 o 
   3   1   7     1380.16     1119.22     26.87 o 
   4   1   7     1304.33     1117.87     28.08 o 
   5   1   7     8533.11     8921.12    149.31 o 
   6   1   7       11.81        0.00      8.18 o 
   7   1   7     2693.36     2926.23     93.95 o 
   8   1   7     2223.54     2231.82     62.47 o 
   9   1   7      459.83      433.97     38.97 o 
  10   1   7     1396.88     1384.35     64.77 o 
  11   1   7      451.23      333.19     57.66 o 
  12   1   7       31.37       29.59     26.35 o 
  13   1   7      813.62      806.76     55.50 o 
 -13   2   7       52.91       24.95     21.11 o 
 -12   2   7     1362.34     1371.63     53.89 o 
 -11   2   7      121.89      177.36     21.84 o 
 -10   2   7     4751.26     4919.75     88.91 o 
  -9   2   7     1714.29     1681.22     41.22 o 
  -8   2   7     1788.47     1773.35     40.62 o 
  -7   2   7       58.33       69.96     11.32 o 
  -6   2   7       77.68      105.10     20.41 o 
  -5   2   7      500.69      461.94     18.74 o 
  -4   2   7     5418.25     5309.13    111.65 o 
  -3   2   7     3355.22     3312.08     73.44 o 
  -2   2   7    17030.67    16565.43    350.93 o 
  -1   2   7     3422.99     3398.77     81.11 o 
   0   2   7    11992.35    12435.42    463.66 o 
   1   2   7     1928.43     1990.59     39.70 o 
   2   2   7      871.23      753.00     21.56 o 
   3   2   7     1063.94      907.50     24.81 o 
   4   2   7    11500.74    11171.86    272.84 o 
   5   2   7      475.04      442.29     17.55 o 
   6   2   7     6527.17     7096.66    146.57 o 
   7   2   7     1082.53     1038.50     39.53 o 
   8   2   7     1890.37     1946.25     58.53 o 
   9   2   7      517.05      465.19     29.70 o 
  10   2   7        2.89       -3.45     20.34 o 
  11   2   7       81.93      116.99     30.58 o 
  12   2   7     1092.58     1242.43     66.15 o 
  13   2   7       21.93       19.29     26.71 o 
 -13   3   7       15.37       -6.44     25.02 o 
 -12   3   7     1255.95     1301.55     52.52 o 
 -11   3   7     1250.26     1261.01     42.70 o 
 -10   3   7      309.22      295.55     20.98 o 
  -9   3   7     4395.30     4235.94     78.08 o 
  -8   3   7      766.72      690.49     24.62 o 
  -7   3   7     1305.41     1272.66     35.54 o 
  -6   3   7     1595.45     1718.12     41.56 o 
  -5   3   7      427.12      519.45     20.01 o 
  -4   3   7     2694.57     2619.20     55.46 o 
  -3   3   7     6580.63     6430.87    129.91 o 
  -2   3   7      981.15      899.95     29.60 o 
  -1   3   7    11196.32    11594.40    218.53 o 
   0   3   7     1053.04     1106.92     25.76 o 
   1   3   7     9401.30    10309.99    167.43 o 
   2   3   7     2335.21     2356.91     46.67 o 
   3   3   7     3998.70     3760.51    148.26 o 
   4   3   7     1288.00     1287.43     64.38 o 
   5   3   7     1219.48     1294.35     41.03 o 
   6   3   7     1994.77     1891.67     54.39 o 
   7   3   7     3893.13     3964.50     94.80 o 
   8   3   7      133.95       84.48     19.41 o 
   9   3   7        0.63      -21.33     14.22 o 
  10   3   7       77.88      117.92     27.70 o 
  11   3   7      272.58      283.70     66.09 o 
  12   3   7      119.70       93.31     31.48 o 
 -13   4   7      825.78      800.07     44.94 o 
 -12   4   7       66.05       45.28     22.26 o 
 -11   4   7     1385.77     1399.38     54.42 o 
 -10   4   7      222.62      211.85     26.40 o 
  -9   4   7       33.88       19.89     13.99 o 
  -8   4   7      392.16      414.20     27.51 o 
  -7   4   7      953.27      935.75     32.87 o 
  -6   4   7      181.00      188.07     15.56 o 
  -5   4   7     8130.67     8453.71    226.92 o 
  -4   4   7     1952.91     2030.45     76.70 o 
  -3   4   7     1064.46     1008.80     33.59 o 
  -2   4   7      388.51      374.18     19.93 o 
  -1   4   7      288.38      263.56     19.55 o 
   0   4   7     6684.54     7234.53    142.77 o 
   1   4   7     4483.78     4563.06     72.84 o 
   2   4   7      235.81      281.79     14.36 o 
   3   4   7    11906.46    11349.93    497.25 o 
   4   4   7        1.95        0.45      9.57 o 
   5   4   7     2507.28     2468.67     64.36 o 
   6   4   7       20.24        2.25     11.40 o 
   7   4   7      407.73      431.05     27.28 o 
   8   4   7      640.99      596.92     33.45 o 
   9   4   7     3028.12     3095.95    141.33 o 
  10   4   7      104.66      106.46     24.37 o 
  11   4   7      788.49      773.44     95.20 o 
  12   4   7        7.83       29.10     26.93 o 
 -13   5   7      114.89       59.66     23.87 o 
 -12   5   7      207.91      136.17     27.65 o 
 -11   5   7       25.25       20.66     23.25 o 
 -10   5   7      348.70      291.89     37.08 o 
  -9   5   7      748.87      752.41     47.80 o 
  -8   5   7      586.81      619.78     32.18 o 
  -7   5   7      590.51      595.46     30.38 o 
  -6   5   7     1791.62     1787.18     67.36 o 
  -5   5   7      325.69      330.44     29.68 o 
  -4   5   7     2791.75     3081.04     75.13 o 
  -3   5   7     2680.47     2766.18     68.19 o 
  -2   5   7      626.28      702.20     28.79 o 
  -1   5   7     2179.96     2280.42     57.57 o 
   0   5   7     7949.13     8520.65    167.36 o 
   1   5   7     4170.49     4193.80     68.97 o 
   2   5   7     5386.16     4920.49     79.12 o 
   3   5   7       23.34       17.34     18.22 o 
   4   5   7     4630.75     4648.19    168.44 o 
   5   5   7      190.74      193.07     19.88 o 
   6   5   7       36.69       39.13     15.79 o 
   7   5   7     1919.27     2033.75     62.59 o 
   8   5   7     1461.61     1444.53     54.56 o 
   9   5   7      180.47      217.14     29.38 o 
  10   5   7     1838.79     2025.68     68.66 o 
  11   5   7       24.82        8.99     17.48 o 
  12   5   7      595.85      630.83     53.02 o 
 -12   6   7       43.54       -6.99     24.20 o 
 -11   6   7       25.45        8.13     24.42 o 
 -10   6   7     2096.90     2214.59     87.58 o 
  -9   6   7       17.65       -4.26     21.76 o 
  -8   6   7     2235.18     2222.16     83.79 o 
  -7   6   7      411.35      432.65     52.87 o 
  -6   6   7     4647.57     4748.97    109.16 o 
  -5   6   7      318.08      278.60     22.88 o 
  -4   6   7      255.16      285.01     30.89 o 
  -3   6   7       99.36      103.20     16.17 o 
  -2   6   7     3782.31     3927.64    108.62 o 
  -1   6   7       12.15       -0.99     10.65 o 
   0   6   7     9335.61     9707.47    211.57 o 
   1   6   7      923.60      985.33     29.68 o 
   2   6   7     3937.21     3823.86     65.49 o 
   3   6   7      630.46      582.44     22.40 o 
   4   6   7       26.10       17.55     12.51 o 
   5   6   7      441.32      381.14     25.56 o 
   6   6   7      167.58      144.78     21.42 o 
   7   6   7       22.17       15.27     16.75 o 
   8   6   7     1251.52     1303.23     51.40 o 
   9   6   7      313.23      364.93     34.07 o 
  10   6   7      330.50      368.61     36.69 o 
  11   6   7       42.96       29.68     19.36 o 
 -11   7   7      317.35      236.08     37.55 o 
 -10   7   7        1.15      -15.70     19.73 o 
  -9   7   7     1416.30     1470.79     68.77 o 
  -8   7   7      247.78      259.07     35.54 o 
  -7   7   7     2547.05     2390.38     87.33 o 
  -6   7   7      115.96      169.43     30.57 o 
  -5   7   7      459.55      412.57     28.28 o 
  -4   7   7       45.00       40.18     14.57 o 
  -3   7   7     1610.74     1718.20     52.12 o 
  -2   7   7      437.54      397.32     27.36 o 
  -1   7   7     4872.86     4884.15    127.01 o 
   0   7   7     2126.25     2040.49     68.08 o 
   1   7   7     4216.55     4391.78     91.94 o 
   2   7   7     1618.63     1532.37     47.98 o 
   3   7   7      515.91      477.43     49.77 o 
   4   7   7      653.18      646.85     30.74 o 
   5   7   7     1123.89     1187.48     44.08 o 
   6   7   7       14.42       -9.45     14.24 o 
   7   7   7     1010.11     1056.22     45.75 o 
   8   7   7      144.61      174.02     26.72 o 
   9   7   7      903.32      924.40     46.88 o 
  10   7   7      387.50      428.13     39.74 o 
  11   7   7        0.70      -26.32     17.55 o 
 -11   8   7      290.45      243.75     38.46 o 
 -10   8   7      279.44      253.81     37.71 o 
  -9   8   7       49.30       28.56     23.46 o 
  -8   8   7        0.97      -28.69     19.13 o 
  -7   8   7     1007.38      948.80     53.59 o 
  -6   8   7      111.02       99.77     25.53 o 
  -5   8   7     2563.02     2767.61     75.57 o 
  -4   8   7      297.22      289.50     25.73 o 
  -3   8   7      568.24      552.34     29.38 o 
  -2   8   7     1230.06     1191.75     42.70 o 
  -1   8   7     2109.37     2141.77     62.72 o 
   0   8   7      972.44     1010.81     39.14 o 
   1   8   7     4322.64     4478.19    179.35 o 
   2   8   7      232.06      263.00     30.77 o 
   3   8   7     3586.46     3505.01    109.23 o 
   4   8   7      541.96      495.59     37.69 o 
   5   8   7       82.73      104.99     26.47 o 
   6   8   7      420.65      459.67     70.99 o 
   7   8   7      732.86      637.55     46.16 o 
   8   8   7      590.68      564.77     42.03 o 
   9   8   7     1203.39     1318.51     56.61 o 
  10   8   7       39.36       69.61     21.98 o 
 -10   9   7      242.23      232.05     36.30 o 
  -9   9   7      193.14      199.17     33.96 o 
  -8   9   7       20.85       -7.55     21.92 o 
  -7   9   7      140.83       82.13     26.87 o 
  -6   9   7     1082.77      997.34     70.17 o 
  -5   9   7      296.51      252.35     26.62 o 
  -4   9   7     1335.15     1298.27     47.76 o 
  -3   9   7      714.58      618.43     32.43 o 
  -2   9   7      300.72      278.70     25.90 o 
  -1   9   7      651.88      689.24     34.15 o 
   0   9   7       34.37       23.74     13.28 o 
   1   9   7      372.12      392.40     54.96 o 
   2   9   7      755.49      764.35     46.78 o 
   3   9   7        1.49       18.90     19.29 o 
   4   9   7     1964.00     2007.20     78.63 o 
   5   9   7       13.91       -8.19     20.13 o 
   6   9   7      139.40      155.77     31.31 o 
   7   9   7       33.15        0.18     23.26 o 
   8   9   7      136.03      131.15     38.08 o 
   9   9   7        1.54      -10.88     28.08 o 
  -8  10   7      470.66      433.35     97.10 o 
  -7  10   7        5.31      -21.24     29.10 o 
  -6  10   7        3.53      -17.19     27.20 o 
  -5  10   7     1733.83     1579.56    238.27 o 
  -4  10   7      919.35      826.54     90.47 o 
  -3  10   7      740.06      741.62     47.79 o 
  -2  10   7     1249.86     1220.30     88.25 o 
  -1  10   7      180.46      202.67     26.23 o 
   0  10   7     1404.14     1492.02     60.74 o 
   1  10   7      102.29      110.77     26.92 o 
   2  10   7       87.14       78.72     32.64 o 
   3  10   7      882.79      825.68     50.20 o 
   4  10   7      770.61      779.93     49.43 o 
   5  10   7      226.18      285.54     41.61 o 
   6  10   7      666.62      766.50     52.88 o 
   7  10   7       77.49       81.07     32.15 o 
   8  10   7      354.39      378.96     75.07 o 
  -7  11   7       32.32        7.09     21.03 o 
  -6  11   7      102.28       67.81     25.43 o 
  -5  11   7      549.15      445.04     95.20 o 
  -4  11   7        6.16       -4.01     18.32 o 
  -3  11   7     2087.99     1860.52    168.46 o 
  -2  11   7       35.92       58.35     18.63 o 
  -1  11   7     2048.88     2100.03     83.90 o 
   0  11   7      679.74      656.91     47.40 o 
   1  11   7       36.05       50.83     26.41 o 
   2  11   7      151.58      158.27     32.30 o 
   3  11   7     1366.25     1454.65     69.41 o 
   4  11   7       40.38       56.70     26.33 o 
   5  11   7     2023.39     2106.90     88.65 o 
   6  11   7       83.32       97.37     46.78 o 
  -4  12   7      373.23      340.61     70.17 o 
  -3  12   7      147.80      175.80     29.65 o 
  -2  12   7      779.20      845.63     54.31 o 
  -1  12   7        0.14        5.50     23.94 o 
   0  12   7      171.61      153.70     57.12 o 
   1  12   7      536.05      533.62     51.35 o 
   2  12   7       18.35        1.09     33.18 o 
   3  12   7      564.92      558.13     66.37 o 
 -14   0   8     1123.41     1167.94     95.20 o 
 -12   0   8     4550.07     4862.84    146.70 o 
 -10   0   8      525.47      482.80     29.42 o 
  -8   0   8       71.52       59.53     15.59 o 
  -6   0   8    14413.40    15185.16    288.56 o 
  -4   0   8    10421.20     9800.45    325.30 o 
  -2   0   8     5119.51     5303.86    186.04 o 
   0   0   8     4601.65     4463.69    110.39 o 
   2   0   8    14738.28    14755.17    332.08 o 
   4   0   8    10533.08    10874.75    364.47 o 
   6   0   8      116.53       67.68     15.55 o 
   8   0   8      648.93      744.72     62.56 o 
  10   0   8     1078.67     1131.49     82.69 o 
  12   0   8      243.18      223.58     53.31 o 
 -13   1   8     1697.39     1799.67     65.41 o 
 -12   1   8      481.00      478.62     37.96 o 
 -11   1   8     1138.42     1182.87     36.48 o 
 -10   1   8     1346.47     1350.50     37.57 o 
  -9   1   8        0.08      -13.03     10.26 o 
  -8   1   8      927.26      929.31     27.86 o 
  -7   1   8     5019.58     5284.88     88.75 o 
  -6   1   8      114.38      118.10     13.38 o 
  -5   1   8    15961.21    16508.71    309.02 o 
  -4   1   8     2637.63     2611.61     62.59 o 
  -3   1   8     1306.04     1308.80     37.77 o 
  -2   1   8     9868.58    10808.77    248.86 o 
  -1   1   8      763.13      814.74     34.58 o 
   0   1   8    11381.50    11431.48    283.21 o 
   1   1   8    11104.73    10901.19    327.73 o 
   2   1   8     1070.86     1206.94     28.49 o 
   3   1   8    15053.62    15788.70    251.64 o 
   4   1   8     6741.65     6761.21    116.06 o 
   5   1   8     3371.07     3327.01     65.02 o 
   6   1   8     6823.64     6757.99    118.76 o 
   7   1   8       76.15      130.12     18.71 o 
   8   1   8     1632.88     1550.94     64.59 o 
   9   1   8     2081.12     2047.24     88.40 o 
  10   1   8       52.89       40.59     23.65 o 
  11   1   8      527.98      520.39     43.04 o 
  12   1   8      638.52      626.34     48.78 o 
  13   1   8       54.47       44.33     28.08 o 
 -13   2   8       72.39       50.06     22.67 o 
 -12   2   8      120.46       96.24     23.42 o 
 -11   2   8     1901.65     1946.37     48.36 o 
 -10   2   8       46.42       42.55     13.65 o 
  -9   2   8     5531.17     5557.11     96.43 o 
  -8   2   8     2366.22     2400.87     50.36 o 
  -7   2   8     2545.05     2751.23     59.67 o 
  -6   2   8      671.30      645.22     23.55 o 
  -5   2   8       78.55       51.23     10.11 o 
  -4   2   8     3428.45     3549.30     80.14 o 
  -3   2   8    14904.55    15972.80    399.98 o 
  -2   2   8     1283.86     1271.85     36.73 o 
  -1   2   8    11728.35    11550.07    215.26 o 
   0   2   8     2069.80     2034.94     47.82 o 
   1   2   8     6456.16     5890.36    133.24 o 
   2   2   8     3379.68     3365.09     62.40 o 
   3   2   8     3735.75     3641.61     67.17 o 
   4   2   8      803.29      923.17     25.49 o 
   5   2   8     9820.79     9720.21    183.97 o 
   6   2   8      162.06      211.07     21.05 o 
   7   2   8    11589.36    12228.10    322.12 o 
   8   2   8      794.72      862.97     38.27 o 
   9   2   8     1740.29     1699.01     70.73 o 
  10   2   8     1073.26     1121.13     58.43 o 
  11   2   8      402.28      453.05     60.93 o 
  12   2   8      238.40      227.76     39.41 o 
 -13   3   8      178.10      130.48     34.21 o 
 -12   3   8      121.67      108.88     24.16 o 
 -11   3   8      612.76      575.90     35.73 o 
 -10   3   8     2200.60     2193.42     77.10 o 
  -9   3   8     1273.31     1245.08     35.47 o 
  -8   3   8     4143.62     4163.90     84.02 o 
  -7   3   8       41.94       19.90     11.10 o 
  -6   3   8     3609.68     3714.28     82.77 o 
  -5   3   8     2052.40     2066.73     46.19 o 
  -4   3   8     3615.10     3849.03     86.69 o 
  -3   3   8     3331.48     3413.62     77.64 o 
  -2   3   8     7629.08     7824.95    154.57 o 
  -1   3   8     2051.07     2212.27     54.01 o 
   0   3   8     8688.47     8537.87    195.27 o 
   1   3   8      135.51      152.57     11.32 o 
   2   3   8        0.76       -7.17      6.05 o 
   3   3   8     1186.25     1169.86     40.12 o 
   4   3   8     2087.64     1891.41    101.77 o 
   5   3   8     2784.32     2924.62     72.23 o 
   6   3   8     1520.08     1521.20     48.05 o 
   7   3   8     1267.94     1195.84     53.51 o 
   8   3   8     2191.49     2183.87     64.99 o 
   9   3   8       65.22       48.45     18.81 o 
  10   3   8       27.68       -6.11     20.58 o 
  11   3   8        4.90       -0.90     22.22 o 
  12   3   8      198.96      210.13     37.50 o 
 -13   4   8        0.44      -20.25     29.52 o 
 -12   4   8      909.44      901.43     46.02 o 
 -11   4   8      232.99      195.47     27.11 o 
 -10   4   8      559.45      580.64     54.67 o 
  -9   4   8       89.59       41.56     17.38 o 
  -8   4   8      473.34      470.97     28.82 o 
  -7   4   8     1099.65     1048.52     39.95 o 
  -6   4   8     5591.25     5865.70    152.17 o 
  -5   4   8       91.51       98.99     15.77 o 
  -4   4   8     6886.29     6852.61    141.63 o 
  -3   4   8      489.13      501.24     24.15 o 
  -2   4   8     1150.56     1199.78     37.56 o 
  -1   4   8     3686.37     3611.17     85.35 o 
   0   4   8       25.72       -0.69     12.53 o 
   1   4   8     3223.90     3394.33     57.66 o 
   2   4   8    14146.34    14250.80    229.47 o 
   3   4   8      156.19      146.87     12.06 o 
   4   4   8     4256.82     4628.60    112.36 o 
   5   4   8       46.64       20.83     14.14 o 
   6   4   8      407.55      387.93     26.30 o 
   7   4   8      238.59      195.17     39.98 o 
   8   4   8      791.90      782.22     37.96 o 
   9   4   8       48.40       30.30     19.10 o 
  10   4   8     1271.03     1335.27     57.78 o 
  11   4   8       24.83       -0.22     24.99 o 
  12   4   8      298.35      362.50     46.92 o 
 -12   5   8       33.59      -13.93     23.81 o 
 -11   5   8      218.81      231.14     36.34 o 
 -10   5   8       80.61       27.48     24.43 o 
  -9   5   8      384.57      403.16     55.76 o 
  -8   5   8       59.43       47.95     16.56 o 
  -7   5   8     1474.28     1467.76     49.46 o 
  -6   5   8      162.96      200.67     21.52 o 
  -5   5   8     6454.85     6804.18    143.99 o 
  -4   5   8      121.69      107.17     16.53 o 
  -3   5   8     1104.33     1052.21     37.01 o 
  -2   5   8     2245.82     2400.17     61.53 o 
  -1   5   8      252.43      213.75     18.81 o 
   0   5   8      300.41      313.56     20.46 o 
   1   5   8     4850.24     4658.07     76.11 o 
   2   5   8      401.87      389.93     15.43 o 
   3   5   8     4565.67     4650.70    101.57 o 
   4   5   8       35.67       35.45     13.11 o 
   5   5   8      876.77      859.73     34.82 o 
   6   5   8      231.99      276.95     28.32 o 
   7   5   8      169.40       88.36     20.65 o 
   8   5   8      130.96      156.12     24.46 o 
   9   5   8     1287.93     1348.31     53.57 o 
  10   5   8      160.11      166.10     27.79 o 
  11   5   8      546.73      600.69     48.95 o 
 -12   6   8       47.29      -11.79     24.22 o 
 -11   6   8       72.83       40.90     26.73 o 
 -10   6   8        0.18      -19.82     20.25 o 
  -9   6   8     1639.61     1606.63     76.16 o 
  -8   6   8      175.09      184.83     31.69 o 
  -7   6   8     2102.20     2109.64     63.53 o 
  -6   6   8      521.57      521.96     29.75 o 
  -5   6   8     1796.79     1793.97     73.06 o 
  -4   6   8      231.71      200.06     20.93 o 
  -3   6   8       76.85       45.44     14.02 o 
  -2   6   8      108.74       73.77     15.68 o 
  -1   6   8     1479.73     1523.44     46.27 o 
   0   6   8      254.64      208.05     22.25 o 
   1   6   8     3471.53     3509.89     83.12 o 
   2   6   8      844.92      817.52     26.78 o 
   3   6   8      608.21      535.08     30.05 o 
   4   6   8     1119.68     1147.00     40.45 o 
   5   6   8       26.35       39.61     24.72 o 
   6   6   8       11.20      -17.15     13.26 o 
   7   6   8     1472.06     1601.52     56.20 o 
   8   6   8      156.98      143.30     24.55 o 
   9   6   8      339.78      415.55     39.73 o 
  10   6   8       79.87       24.80     28.67 o 
  11   6   8       18.87      -22.09     20.05 o 
 -11   7   8       21.42      -10.64     23.45 o 
 -10   7   8      330.48      341.66     41.82 o 
  -9   7   8      289.48      267.92     38.20 o 
  -8   7   8      853.19      784.78     49.24 o 
  -7   7   8      372.56      349.30     28.90 o 
  -6   7   8     2783.36     2931.13     79.53 o 
  -5   7   8      133.36      120.95     20.00 o 
  -4   7   8        1.45      -17.51     12.00 o 
  -3   7   8       86.82       71.13     15.84 o 
  -2   7   8      737.71      752.82     32.79 o 
  -1   7   8      105.77       84.75     24.85 o 
   0   7   8     5022.57     5295.28    182.87 o 
   1   7   8      665.45      607.50     25.45 o 
   2   7   8      114.37      137.03     18.84 o 
   3   7   8     1107.44     1045.56     53.85 o 
   4   7   8       24.33       -7.13     35.09 o 
   5   7   8      695.00      666.90     53.58 o 
   6   7   8      662.63      694.83     36.11 o 
   7   7   8       67.51       52.49     20.82 o 
   8   7   8      960.83      991.59     46.25 o 
   9   7   8      272.73      340.56     36.04 o 
  10   7   8       30.78       -1.04     30.76 o 
 -10   8   8      107.89       34.31     29.92 o 
  -9   8   8       32.38       20.06     23.04 o 
  -8   8   8      963.74      851.34     52.55 o 
  -7   8   8       58.47       63.65     27.10 o 
  -6   8   8     2681.93     2618.57     93.43 o 
  -5   8   8       92.23       73.98     27.18 o 
  -4   8   8     2828.88     2857.22    130.48 o 
  -3   8   8      507.15      494.49     29.28 o 
  -2   8   8      258.14      240.38     23.30 o 
  -1   8   8     1173.46     1122.08     42.08 o 
   0   8   8     2792.48     2978.68     67.56 o 
   1   8   8      105.02       64.97     18.29 o 
   2   8   8     2034.55     1958.02    138.44 o 
   3   8   8       15.29        9.96     19.01 o 
   4   8   8     3022.76     2936.81    111.25 o 
   5   8   8      423.56      407.68     76.97 o 
   6   8   8       15.69       -7.72     19.58 o 
   7   8   8      272.14      314.81     40.25 o 
   8   8   8      420.10      440.56     48.43 o 
   9   8   8       92.49       68.48     31.51 o 
  -9   9   8       47.01       -0.71     34.54 o 
  -8   9   8      407.42      331.67     50.05 o 
  -7   9   8      163.98      156.83     31.52 o 
  -6   9   8      201.01      173.90     35.36 o 
  -5   9   8     1347.07     1247.25     49.08 o 
  -4   9   8      377.98      305.99     28.74 o 
  -3   9   8     1118.51     1059.23     43.57 o 
  -2   9   8      261.13      244.50     25.65 o 
  -1   9   8      571.32      587.40     32.29 o 
   0   9   8     1834.28     1769.99     58.53 o 
   1   9   8      213.50      258.61     27.41 o 
   2   9   8      157.81      189.79     30.92 o 
   3   9   8     2092.73     2170.33     82.31 o 
   4   9   8       79.86       99.51     25.86 o 
   5   9   8      725.72      813.18     74.25 o 
   6   9   8       60.94       62.92     31.01 o 
   7   9   8       39.30       52.33     27.07 o 
   8   9   8      117.76      118.14     33.23 o 
  -8  10   8        2.96        2.92     21.52 o 
  -7  10   8      721.99      600.41     44.69 o 
  -6  10   8      249.36      194.81     65.01 o 
  -5  10   8       48.89       15.81     22.21 o 
  -4  10   8      686.28      561.81     38.88 o 
  -3  10   8      701.76      690.78     36.37 o 
  -2  10   8      108.55       97.10     21.34 o 
  -1  10   8     1328.75     1272.19     50.60 o 
   0  10   8       33.83       34.75     18.59 o 
   1  10   8      290.11      351.33     87.85 o 
   2  10   8      389.67      438.36     39.87 o 
   3  10   8      184.66      164.66     30.00 o 
   4  10   8      149.20      151.88     30.81 o 
   5  10   8      987.52     1068.57     59.56 o 
   6  10   8      209.38      221.25     44.33 o 
   7  10   8     1018.31     1123.92     65.83 o 
  -6  11   8       18.09       21.60     22.64 o 
  -5  11   8      320.64      271.90     35.94 o 
  -4  11   8      993.97      852.06    124.57 o 
  -3  11   8       55.53       65.33     21.18 o 
  -2  11   8     2771.19     2643.28    159.88 o 
  -1  11   8      219.09      330.32     45.10 o 
   0  11   8     1106.18     1100.26     78.33 o 
   1  11   8      372.10      346.46     45.97 o 
   2  11   8       53.79       12.26     23.54 o 
   3  11   8      375.60      411.17     61.20 o 
   4  11   8     1682.22     1681.69     77.12 o 
   5  11   8        5.68       51.86     27.95 o 
  -4  12   8      802.03      610.60    160.48 o 
  -3  12   8      748.69      673.12    139.26 o 
  -2  12   8      212.20      181.38     33.92 o 
  -1  12   8      792.24      832.53     62.01 o 
   0  12   8       18.43       15.25     25.32 o 
   1  12   8      218.26      161.20     35.47 o 
   2  12   8     1003.98     1002.33     69.09 o 
   3  12   8      156.55      202.51     38.27 o 
 -13   0   9     2808.09     2971.80    155.04 o 
 -11   0   9     2710.43     2786.66    100.91 o 
  -9   0   9     2238.67     1945.50     58.62 o 
  -7   0   9     3642.46     3872.40     90.35 o 
  -5   0   9    13623.70    14793.70    480.88 o 
  -3   0   9     6944.83     7004.91    240.99 o 
  -1   0   9     2337.42     2317.38     96.29 o 
   1   0   9     5630.52     5378.71    261.93 o 
   3   0   9    13266.52    12608.98    416.69 o 
   5   0   9     7873.48     7602.10    185.41 o 
   7   0   9      365.51      308.98     45.15 o 
   9   0   9      761.83      733.84     65.28 o 
  11   0   9     1645.74     1552.54    103.36 o 
 -13   1   9        8.87       -7.09     20.19 o 
 -12   1   9     2243.49     2293.58     62.40 o 
 -11   1   9      528.87      571.46     26.30 o 
 -10   1   9      581.75      521.96     23.66 o 
  -9   1   9     3524.75     3696.14     70.73 o 
  -8   1   9       73.21       60.61     12.42 o 
  -7   1   9     1331.69     1264.83     44.22 o 
  -6   1   9     8007.34     8168.02    165.32 o 
  -5   1   9      317.12      298.18     29.34 o 
  -4   1   9    16800.19    17305.04    330.11 o 
  -3   1   9    14820.60    15387.14    349.40 o 
  -2   1   9     8642.02     9351.73    219.57 o 
  -1   1   9    10272.12    10622.89    199.73 o 
   0   1   9      226.89      242.30     17.98 o 
   1   1   9     3502.04     3341.89     82.99 o 
   2   1   9    19124.71    18214.00    364.95 o 
   3   1   9      489.19      496.59     18.43 o 
   4   1   9     9823.05    10166.79    169.02 o 
   5   1   9     3391.09     3430.57     82.13 o 
   6   1   9      775.72      746.80     32.06 o 
   7   1   9     6260.37     6246.96    136.34 o 
   8   1   9       71.46       56.29     20.73 o 
   9   1   9      629.76      613.09     42.65 o 
  10   1   9     1142.45     1180.56     60.89 o 
  11   1   9      145.03       58.30     28.83 o 
  12   1   9      461.12      531.92     51.73 o 
 -13   2   9       76.72       44.67     28.22 o 
 -12   2   9      319.13      326.41     41.07 o 
 -11   2   9        0.34      -14.46     12.30 o 
 -10   2   9     2085.95     2308.10     52.78 o 
  -9   2   9      402.07      404.18     22.09 o 
  -8   2   9     4157.37     4305.30     86.69 o 
  -7   2   9     1289.97     1373.53     38.36 o 
  -6   2   9     3183.09     3186.53     65.82 o 
  -5   2   9     1180.53     1107.18     37.55 o 
  -4   2   9     2704.62     2623.44     70.09 o 
  -3   2   9      298.60      281.25     19.15 o 
  -2   2   9     9648.60     9401.32    215.57 o 
  -1   2   9        9.69       18.64      7.18 o 
   0   2   9    16969.14    16792.46    522.69 o 
   1   2   9     6104.13     6036.32    103.93 o 
   2   2   9       32.66       13.10      6.77 o 
   3   2   9      952.02      818.38     34.77 o 
   4   2   9     2431.20     2483.68     63.95 o 
   5   2   9      675.59      624.06     34.64 o 
   6   2   9    12529.42    13204.98    284.71 o 
   7   2   9       80.38       95.83     19.44 o 
   8   2   9     5429.23     5443.17    192.85 o 
   9   2   9      493.13      523.16     40.75 o 
  10   2   9      493.70      479.57     42.83 o 
  11   2   9      361.10      417.73     45.57 o 
  12   2   9      341.36      422.33     48.26 o 
 -13   3   9      238.48      183.08     38.08 o 
 -12   3   9      229.16      181.43     31.22 o 
 -11   3   9      504.91      513.31     35.04 o 
 -10   3   9       30.57       10.66     16.47 o 
  -9   3   9     2238.24     2397.65     68.88 o 
  -8   3   9       36.30       25.62     15.42 o 
  -7   3   9     6420.62     6295.36    177.97 o 
  -6   3   9      340.14      383.93     19.76 o 
  -5   3   9     1897.11     1719.39     50.49 o 
  -4   3   9      190.52      170.10     17.96 o 
  -3   3   9     3198.52     3059.83    104.48 o 
  -2   3   9     2619.91     2404.37    150.16 o 
  -1   3   9     1866.45     1537.13     62.24 o 
   0   3   9       90.43       57.27      8.72 o 
   1   3   9     5407.38     5643.92    141.80 o 
   2   3   9      354.89      319.97     15.24 o 
   3   3   9       76.21       93.87     13.35 o 
   4   3   9      607.42      610.09     26.98 o 
   5   3   9     1538.28     1609.85     48.94 o 
   6   3   9      214.76      210.89     21.97 o 
   7   3   9     2898.93     2795.58    121.56 o 
   8   3   9      236.99      205.62     25.28 o 
   9   3   9      484.38      503.50     32.65 o 
  10   3   9        1.48      -15.73     22.68 o 
  11   3   9       15.76       -0.42     22.87 o 
  12   3   9       24.59       -4.35     26.68 o 
 -13   4   9      517.63      555.99     50.01 o 
 -12   4   9        0.16       -5.35     23.65 o 
 -11   4   9      506.20      439.62     43.81 o 
 -10   4   9      198.43      215.92     33.64 o 
  -9   4   9       60.82        7.65     32.19 o 
  -8   4   9      613.38      566.05     32.47 o 
  -7   4   9     2443.65     2550.79     69.87 o 
  -6   4   9     2047.47     1994.68     58.13 o 
  -5   4   9     7736.11     8356.43    171.09 o 
  -4   4   9       39.38       69.04     14.30 o 
  -3   4   9     2532.01     2660.14     71.69 o 
  -2   4   9       54.10       17.97     10.67 o 
  -1   4   9        0.02        3.11      9.39 o 
   0   4   9      759.42      717.10     19.59 o 
   1   4   9    10109.39    10376.76    207.27 o 
   2   4   9     1287.72     1365.89     33.58 o 
   3   4   9     5710.19     5785.91    283.76 o 
   4   4   9        8.79       14.84     11.35 o 
   5   4   9     1931.30     1906.65     55.48 o 
   6   4   9       30.55       -2.25     14.47 o 
   7   4   9      135.11      155.13     32.42 o 
   8   4   9      673.05      642.53     35.98 o 
   9   4   9     1010.10     1000.00     44.89 o 
  10   4   9       11.94      -16.69     20.51 o 
  11   4   9      471.69      494.35     50.37 o 
  12   4   9       13.57       -5.54     27.12 o 
 -12   5   9      258.84      325.20     91.93 o 
 -11   5   9       26.09      -29.38     24.75 o 
 -10   5   9       42.48        2.30     22.22 o 
  -9   5   9      118.80       67.61     20.22 o 
  -8   5   9     2218.70     2168.83    101.30 o 
  -7   5   9        2.09       -1.17     14.19 o 
  -6   5   9     4305.09     4740.47    110.07 o 
  -5   5   9       49.61       73.45     16.70 o 
  -4   5   9     5693.55     6172.67    132.99 o 
  -3   5   9      215.22      177.53     19.96 o 
  -2   5   9      860.21      815.47     33.09 o 
  -1   5   9      131.94      128.41     15.63 o 
   0   5   9      797.45      887.36     36.00 o 
   1   5   9     1803.19     1662.86     47.34 o 
   2   5   9     6734.56     6490.87    113.86 o 
   3   5   9       97.34       78.06     17.25 o 
   4   5   9     4215.83     4308.59     98.27 o 
   5   5   9       11.22        1.30     12.81 o 
   6   5   9      686.88      622.72     33.08 o 
   7   5   9      560.87      529.28     32.62 o 
   8   5   9      384.31      414.44     34.02 o 
   9   5   9        0.90      -26.19     17.46 o 
  10   5   9      989.17     1137.52     53.33 o 
  11   5   9        0.50      -17.94     27.74 o 
 -12   6   9       43.59       -8.23     49.23 o 
 -11   6   9       17.16      -33.14     22.10 o 
 -10   6   9      195.39      190.11     35.75 o 
  -9   6   9      313.37      282.18     38.32 o 
  -8   6   9     2411.35     2523.73     81.33 o 
  -7   6   9       89.08       76.61     20.17 o 
  -6   6   9     2490.07     2608.29     72.70 o 
  -5   6   9      476.15      459.48     28.07 o 
  -4   6   9       98.40       70.64     16.53 o 
  -3   6   9        5.63      -16.40     10.93 o 
  -2   6   9      179.72      161.49     19.36 o 
  -1   6   9        7.50      -12.40     11.19 o 
   0   6   9     1413.01     1465.31     39.75 o 
   1   6   9      253.09      227.21     17.97 o 
   2   6   9      159.64      149.64     18.26 o 
   3   6   9     1269.03     1152.79     51.16 o 
   4   6   9      115.56      125.03     18.17 o 
   5   6   9        8.73      -18.68     12.46 o 
   6   6   9      845.63      917.78     40.58 o 
   7   6   9        0.11      -12.82     15.51 o 
   8   6   9      799.29      817.31     41.45 o 
   9   6   9       68.77       47.16     21.63 o 
  10   6   9        0.25      -21.07     19.78 o 
  11   6   9       47.18       25.50     23.45 o 
 -11   7   9       47.96       37.51     25.46 o 
 -10   7   9       51.87       63.68     26.33 o 
  -9   7   9      749.81      739.86     50.32 o 
  -8   7   9      441.57      353.54     40.80 o 
  -7   7   9      988.86      962.44     42.91 o 
  -6   7   9      512.62      528.84     31.85 o 
  -5   7   9       77.66       52.12     17.68 o 
  -4   7   9      629.80      630.30     32.23 o 
  -3   7   9        2.06       -9.83     11.78 o 
  -2   7   9      274.70      318.67     25.61 o 
  -1   7   9     1186.04     1214.09     52.98 o 
   0   7   9      322.74      304.00     30.15 o 
   1   7   9       23.62       24.84     12.44 o 
   2   7   9     1233.82     1160.94     42.16 o 
   3   7   9       27.37       21.28     17.42 o 
   4   7   9     1500.96     1419.90     61.73 o 
   5   7   9      352.69      421.08     39.81 o 
   6   7   9       79.85       47.53     25.19 o 
   7   7   9      735.51      746.77     49.43 o 
   8   7   9       90.54      110.13     24.88 o 
   9   7   9       32.11       26.50     21.74 o 
  10   7   9      203.47      235.77     33.81 o 
 -10   8   9        2.09      -19.08     22.61 o 
  -9   8   9       30.14       14.75     22.71 o 
  -8   8   9       21.95       29.77     45.15 o 
  -7   8   9     2224.01     2023.00     82.27 o 
  -6   8   9      248.47      339.63     38.38 o 
  -5   8   9     4294.79     4455.66    109.28 o 
  -4   8   9      446.85      460.16     31.08 o 
  -3   8   9     1587.25     1584.75     53.47 o 
  -2   8   9      630.36      621.75     40.38 o 
  -1   8   9       96.64       77.80     18.72 o 
   0   8   9      287.01      296.59     33.37 o 
   1   8   9     3020.16     2963.79    134.08 o 
   2   8   9       62.95      120.97     26.93 o 
   3   8   9     3284.48     3355.69    177.07 o 
   4   8   9        4.28        1.81     18.63 o 
   5   8   9     1076.35     1020.97     54.43 o 
   6   8   9      494.27      504.14     43.98 o 
   7   8   9        0.92       -0.60     22.06 o 
   8   8   9      110.25      130.59     40.80 o 
   9   8   9      600.94      669.32     68.00 o 
  -9   9   9      290.87      295.93     40.80 o 
  -8   9   9       24.14       23.94     22.77 o 
  -7   9   9      709.81      685.12     47.38 o 
  -6   9   9      730.06      756.36     50.23 o 
  -5   9   9      195.27      164.97     25.37 o 
  -4   9   9     1298.72     1339.98     54.84 o 
  -3   9   9       34.96       10.70     17.64 o 
  -2   9   9     1480.13     1448.57     52.55 o 
  -1   9   9      357.33      375.32     30.62 o 
   0   9   9       18.79       31.23     17.90 o 
   1   9   9      586.55      554.30     40.77 o 
   2   9   9     1770.16     1767.62     73.06 o 
   3   9   9       71.89       62.16     24.37 o 
   4   9   9     1171.59     1086.16     78.88 o 
   5   9   9       51.15       56.29     34.82 o 
   6   9   9      266.72      335.81     41.52 o 
   7   9   9      125.71       92.75     29.62 o 
   8   9   9       81.99       65.85     31.23 o 
  -8  10   9      853.93      749.25     59.29 o 
  -7  10   9       78.56       94.01     27.02 o 
  -6  10   9     1045.68      904.51     54.18 o 
  -5  10   9      301.78      254.93     36.83 o 
  -4  10   9       13.85        3.56     17.45 o 
  -3  10   9      101.13       92.63     22.16 o 
  -2  10   9      892.02      945.95     55.89 o 
  -1  10   9       74.97       67.23     25.69 o 
   0  10   9     1436.19     1492.30     56.01 o 
   1  10   9      352.08      290.02     38.03 o 
   2  10   9      371.38      364.29     41.34 o 
   3  10   9        6.95       15.12     21.61 o 
   4  10   9      374.53      413.30     43.26 o 
   5  10   9       38.83       45.13     26.73 o 
   6  10   9     1201.08     1248.57    107.44 o 
   7  10   9        6.94        7.84     26.10 o 
  -6  11   9      385.78      341.53     70.17 o 
  -5  11   9       11.36        4.01     20.77 o 
  -4  11   9      344.12      321.66     38.41 o 
  -3  11   9     1584.00     1590.27     69.93 o 
  -2  11   9       60.46      114.02     30.72 o 
  -1  11   9     2470.95     2828.66    218.63 o 
   0  11   9      214.25      186.08     34.63 o 
   1  11   9      750.42      821.18    105.26 o 
   2  11   9      223.83      164.36     33.96 o 
   3  11   9       68.83       55.07     27.45 o 
   4  11   9      308.79      355.72     49.50 o 
   5  11   9     1725.95     1763.71     82.12 o 
  -3  12   9      783.61      792.04     81.05 o 
  -2  12   9     1018.78     1043.94     62.47 o 
  -1  12   9      250.54      299.49     53.31 o 
   0  12   9      535.88      594.78     59.84 o 
   1  12   9      134.57       85.07     32.42 o 
   2  12   9       30.56       41.94     29.11 o 
 -12   0  10     3075.97     3146.89    109.23 o 
 -10   0  10      748.88      786.31     46.34 o 
  -8   0  10     1564.06     1445.91     84.32 o 
  -6   0  10     3432.28     3287.85    137.08 o 
  -4   0  10     4046.40     3709.98    145.79 o 
  -2   0  10     9363.31     9578.50    319.86 o 
   0   0  10     1124.66     1136.24     77.79 o 
   2   0  10     4857.70     4917.69    124.02 o 
   4   0  10     4349.66     4217.12    112.16 o 
   6   0  10     1087.09      935.23     42.12 o 
   8   0  10      248.09      123.48     37.54 o 
  10   0  10     1944.85     2111.75    120.76 o 
  12   0  10      513.11      582.61     78.33 o 
 -13   1  10      630.02      627.48     39.47 o 
 -12   1  10      234.40      258.43     26.43 o 
 -11   1  10     1685.10     1725.13     45.95 o 
 -10   1  10      646.28      584.02     25.43 o 
  -9   1  10     1287.08     1205.17     46.34 o 
  -8   1  10     3275.20     3109.20     68.64 o 
  -7   1  10      371.93      397.21     25.52 o 
  -6   1  10      245.58      210.81     20.13 o 
  -5   1  10    11640.75    11751.83    228.80 o 
  -4   1  10      728.18      739.37     36.72 o 
  -3   1  10    21043.87    21416.83    479.38 o 
  -2   1  10     8285.71     8928.70    212.88 o 
  -1   1  10     3870.22     3941.81     84.30 o 
   0   1  10    10911.74    10693.18    194.49 o 
   1   1  10     2050.23     1976.64     42.25 o 
   2   1  10      254.75      251.40     16.89 o 
   3   1  10     8030.57     8170.74    149.03 o 
   4   1  10      308.97      352.57     17.26 o 
   5   1  10     5447.84     5209.56     95.98 o 
   6   1  10     5959.48     5968.81    187.50 o 
   7   1  10      269.11      310.54     29.76 o 
   8   1  10      570.82      561.83     39.98 o 
   9   1  10      420.18      424.71     46.24 o 
  10   1  10      684.24      766.62     84.32 o 
  11   1  10      997.72     1087.58     62.08 o 
  12   1  10       20.12       12.45     25.46 o 
 -13   2  10      254.36      148.29     33.66 o 
 -12   2  10      197.89      175.34     28.25 o 
 -11   2  10      468.44      533.04     35.92 o 
 -10   2  10       67.07       59.87     19.18 o 
  -9   2  10     4098.00     4195.83     87.73 o 
  -8   2  10      370.82      370.46     23.31 o 
  -7   2  10     5989.46     6334.22    136.96 o 
  -6   2  10      489.77      471.39     26.47 o 
  -5   2  10     1255.66     1232.63     45.76 o 
  -4   2  10      472.96      494.34     25.11 o 
  -3   2  10     4162.01     4316.33    101.12 o 
  -2   2  10      293.06      325.41     18.08 o 
  -1   2  10    11066.48    10270.29    282.43 o 
   0   2  10      401.77      426.82     18.84 o 
   1   2  10    14405.15    13979.23    225.77 o 
   2   2  10      978.56      949.42     26.64 o 
   3   2  10      198.35      181.32     13.50 o 
   4   2  10     1352.06     1316.27     33.77 o 
   5   2  10     3771.86     3887.43     90.45 o 
   6   2  10     2472.75     2424.18     66.22 o 
   7   2  10    10300.80    10565.71    235.89 o 
   8   2  10       49.34       54.07     18.77 o 
   9   2  10     1884.64     1841.95     76.09 o 
  10   2  10       56.16       59.34     25.14 o 
  11   2  10       92.50       54.24     29.02 o 
  12   2  10      612.55      566.27     61.20 o 
 -13   3  10      142.28      102.27     47.33 o 
 -12   3  10      230.55      170.34     32.69 o 
 -11   3  10       64.15       11.05     21.73 o 
 -10   3  10      790.02      778.27     38.02 o 
  -9   3  10       50.37       14.67     16.58 o 
  -8   3  10     4466.56     4619.31    109.14 o 
  -7   3  10      980.22     1053.81     40.93 o 
  -6   3  10     6496.73     6704.31    142.95 o 
  -5   3  10      905.09      862.23     34.61 o 
  -4   3  10       15.57        1.97     10.96 o 
  -3   3  10      697.94      695.75     37.31 o 
  -2   3  10     1393.80     1309.20     60.74 o 
  -1   3  10      361.99      381.86     15.72 o 
   0   3  10     8037.84     7245.24    192.29 o 
   1   3  10       34.29       22.45      8.80 o 
   2   3  10     2638.93     2670.80     54.47 o 
   3   3  10       81.06       84.47     10.79 o 
   4   3  10       15.32       -9.71      9.33 o 
   5   3  10      106.58       96.53     16.98 o 
   6   3  10     1801.69     1952.80     61.70 o 
   7   3  10        0.10      -15.69     13.35 o 
   8   3  10     1578.44     1661.31     68.72 o 
   9   3  10      305.71      285.57     37.81 o 
  10   3  10      100.82       80.05     29.04 o 
  11   3  10       67.13       55.21     28.84 o 
  12   3  10       22.73      -18.63     24.86 o 
 -12   4  10      669.40      700.79     51.58 o 
 -11   4  10       13.67      -30.31     20.40 o 
 -10   4  10      195.23      127.58     23.71 o 
  -9   4  10       76.59       22.83     18.20 o 
  -8   4  10     1038.01     1032.82     42.56 o 
  -7   4  10      647.65      647.64     33.23 o 
  -6   4  10     1491.12     1442.60     48.59 o 
  -5   4  10     1616.14     1646.20     62.46 o 
  -4   4  10     6353.80     6124.08    174.40 o 
  -3   4  10      411.37      378.06     23.03 o 
  -2   4  10      350.91      383.37     22.91 o 
  -1   4  10       47.16       41.39     11.82 o 
   0   4  10     2908.31     3003.10     80.48 o 
   1   4  10      617.00      562.13     20.49 o 
   2   4  10     8366.07     8640.20    146.65 o 
   3   4  10     1256.71     1270.48     40.60 o 
   4   4  10     2578.19     2603.31     67.09 o 
   5   4  10        1.35      -16.31     10.88 o 
   6   4  10      275.97      217.18     23.90 o 
   7   4  10        2.43       -7.43     13.42 o 
   8   4  10      439.72      409.88     31.80 o 
   9   4  10       59.25       44.11     20.02 o 
  10   4  10      714.18      692.41     49.16 o 
  11   4  10       20.53        3.41     24.39 o 
 -12   5  10       56.08       28.00     29.11 o 
 -11   5  10      284.09      320.19     42.68 o 
 -10   5  10      286.61      332.41     43.04 o 
  -9   5  10       20.35      -12.28     16.01 o 
  -8   5  10      459.14      436.36     33.26 o 
  -7   5  10     3183.81     3249.50     85.56 o 
  -6   5  10        9.31       31.39     16.38 o 
  -5   5  10     6005.33     6253.32    146.12 o 
  -4   5  10     1076.28     1162.04     42.99 o 
  -3   5  10     3839.75     3998.91     94.22 o 
  -2   5  10        1.44      -13.92      9.28 o 
  -1   5  10      246.73      266.39     21.42 o 
   0   5  10     1555.62     1556.77     40.68 o 
   1   5  10     7894.49     7710.55    136.11 o 
   2   5  10       47.12       25.80     15.71 o 
   3   5  10     6389.37     6426.70    159.26 o 
   4   5  10       20.57       20.42     15.58 o 
   5   5  10     4611.26     4227.28    138.48 o 
   6   5  10      144.01      129.46     22.02 o 
   7   5  10        3.93      -13.60     14.83 o 
   8   5  10      148.65      128.38     24.54 o 
   9   5  10      964.92     1100.95     49.07 o 
  10   5  10        9.26       15.36     21.43 o 
  11   5  10     1097.99     1129.01     66.73 o 
 -11   6  10       12.30      -24.90     22.77 o 
 -10   6  10        7.61      -26.62     34.54 o 
  -9   6  10      482.50      468.10     47.63 o 
  -8   6  10       34.02       15.85     23.74 o 
  -7   6  10     2369.94     2583.56     75.13 o 
  -6   6  10      454.20      435.28     29.98 o 
  -5   6  10      376.80      324.07     27.63 o 
  -4   6  10      273.97      291.01     27.05 o 
  -3   6  10      110.06      111.41     18.40 o 
  -2   6  10      569.83      605.16     30.03 o 
  -1   6  10      543.62      528.09     27.95 o 
   0   6  10     1255.32     1240.54     37.04 o 
   1   6  10      756.84      740.47     27.50 o 
   2   6  10     1092.37      957.11     93.57 o 
   3   6  10      752.99      693.61     40.38 o 
   4   6  10      388.04      391.18     35.93 o 
   5   6  10      630.23      568.22     50.59 o 
   6   6  10       19.15      -19.12     14.12 o 
   7   6  10     1089.78     1045.29     45.78 o 
   8   6  10      111.31       92.25     23.38 o 
   9   6  10        3.61      -25.33     16.89 o 
  10   6  10      107.84      120.35     28.31 o 
 -11   7  10        1.54      -32.10     22.59 o 
 -10   7  10      292.20      291.63     44.88 o 
  -9   7  10       18.86       14.10     28.29 o 
  -8   7  10     1434.60     1489.36     70.38 o 
  -7   7  10      573.25      579.10     35.16 o 
  -6   7  10      222.81      234.18     26.02 o 
  -5   7  10      763.18      790.52     38.29 o 
  -4   7  10      201.37      178.69     23.16 o 
  -3   7  10      635.27      614.38     32.35 o 
  -2   7  10      515.84      565.13     30.81 o 
  -1   7  10        1.19      -11.43     12.53 o 
   0   7  10      566.19      538.35     26.12 o 
   1   7  10      828.05      822.70     37.01 o 
   2   7  10       74.45      107.61     27.03 o 
   3   7  10     1285.82     1285.18     57.89 o 
   4   7  10      210.70      243.24     31.69 o 
   5   7  10      661.03      563.31     40.39 o 
   6   7  10      497.48      451.46     40.25 o 
   7   7  10       16.48      -10.78     22.77 o 
   8   7  10      312.67      384.94     93.29 o 
   9   7  10      169.36      192.87     64.19 o 
  10   7  10        0.18       -8.63     24.54 o 
 -10   8  10       87.24       54.41     26.63 o 
  -9   8  10      110.58       89.83     29.76 o 
  -8   8  10      100.71       85.19     56.30 o 
  -7   8  10      117.58      127.63     30.58 o 
  -6   8  10     3453.04     3666.64     97.51 o 
  -5   8  10      773.37      724.02     38.28 o 
  -4   8  10     1897.69     2015.33     85.68 o 
  -3   8  10      736.49      809.04     42.67 o 
  -2   8  10     1388.49     1390.89     72.68 o 
  -1   8  10     1313.04     1385.51     59.88 o 
   0   8  10     1569.82     1713.64     62.94 o 
   1   8  10      326.54      334.25     36.86 o 
   2   8  10     3801.51     3570.15    113.47 o 
   3   8  10      195.26      216.43     31.82 o 
   4   8  10     2360.53     2324.13    123.21 o 
   5   8  10      542.54      456.59     41.02 o 
   6   8  10      571.52      576.32     45.00 o 
   7   8  10      349.57      442.47     47.45 o 
   8   8  10      136.60      117.84     33.23 o 
   9   8  10        6.63      -29.26     24.79 o 
  -9   9  10        8.40      -18.68     22.06 o 
  -8   9  10      110.07      118.05     29.89 o 
  -7   9  10      232.07      265.29     45.15 o 
  -6   9  10      891.87      848.84     42.16 o 
  -5   9  10     1274.45     1312.60     52.22 o 
  -4   9  10      441.43      425.54     34.47 o 
  -3   9  10      859.90      953.25     43.76 o 
  -2   9  10        5.68        3.22     16.70 o 
  -1   9  10      221.43      254.76     27.31 o 
   0   9  10      110.97       80.59     28.83 o 
   1   9  10      747.90      731.77     47.03 o 
   2   9  10      558.96      535.70     63.10 o 
   3   9  10      760.93      719.70     46.71 o 
   4   9  10       92.08      111.00     31.01 o 
   5   9  10      558.67      531.35     42.90 o 
   6   9  10        2.81      -31.25     20.83 o 
   7   9  10        0.29      -33.17     22.12 o 
   8   9  10       21.29       24.83     32.10 o 
  -7  10  10     1042.50      933.57     56.85 o 
  -6  10  10      122.91       91.57     28.33 o 
  -5  10  10      507.97      467.33     36.77 o 
  -4  10  10      267.61      220.88     28.17 o 
  -3  10  10      121.91      118.30     24.38 o 
  -2  10  10        3.93      -12.16     17.14 o 
  -1  10  10     1502.19     1581.74     89.02 o 
   0  10  10       12.40       14.64     21.88 o 
   1  10  10     1336.43     1354.20     66.08 o 
   2  10  10      188.56      181.75     32.63 o 
   3  10  10      222.63      250.37     50.05 o 
   4  10  10       27.95       17.83     22.10 o 
   5  10  10      421.61      427.64     45.55 o 
   6  10  10        2.76        6.39     24.82 o 
  -5  11  10      182.18      183.56     51.13 o 
  -4  11  10       95.56       84.78     22.69 o 
  -3  11  10      187.43      188.15     27.60 o 
  -2  11  10     1711.63     1836.37     93.29 o 
  -1  11  10       23.68       69.38     23.07 o 
   0  11  10     2052.88     2269.73    271.45 o 
   1  11  10        9.61       -0.06     25.86 o 
   2  11  10      598.70      580.96     46.78 o 
   3  11  10      137.20      134.50     33.58 o 
   4  11  10       54.48       55.18     40.25 o 
  -1  12  10      711.34      683.73     52.49 o 
   0  12  10      147.91      111.92     32.54 o 
 -13   0  11      514.31      540.05     44.43 o 
 -11   0  11     2746.41     2927.44    139.80 o 
  -9   0  11     1594.37     1732.05     97.92 o 
  -7   0  11      207.64      164.83     36.99 o 
  -5   0  11     1322.96     1544.92     82.14 o 
  -3   0  11     2694.88     2466.43    108.25 o 
  -1   0  11     2063.55     2109.15    205.63 o 
   1   0  11      516.55      658.00     30.56 o 
   3   0  11      550.97      567.33     29.76 o 
   5   0  11     3507.80     3321.46     95.67 o 
   7   0  11      372.08      337.82     49.50 o 
   9   0  11      619.91      600.56     61.47 o 
  11   0  11      653.60      572.27     65.82 o 
 -13   1  11       12.48      -20.44     23.45 o 
 -12   1  11      755.11      762.20     50.00 o 
 -11   1  11      500.77      510.42     28.92 o 
 -10   1  11     1275.13     1313.98     42.64 o 
  -9   1  11     2707.22     2696.84     75.33 o 
  -8   1  11     1207.29     1242.84     46.32 o 
  -7   1  11     3322.48     3404.35     84.94 o 
  -6   1  11      589.83      612.83     36.23 o 
  -5   1  11      148.95      193.67     24.15 o 
  -4   1  11    11880.99    12232.88    287.70 o 
  -3   1  11     1106.21      964.57     41.14 o 
  -2   1  11    12728.34    13815.96    453.96 o 
  -1   1  11     9884.72    10780.51    178.75 o 
   0   1  11      280.46      376.34     22.53 o 
   1   1  11     9761.81     9967.66    165.88 o 
   2   1  11     1810.98     1675.01     39.00 o 
   3   1  11     2509.58     2301.87     66.11 o 
   4   1  11     2879.31     2773.70     57.82 o 
   5   1  11      870.09      868.62     28.32 o 
   6   1  11     1334.32     1392.91     46.49 o 
   7   1  11     3314.32     3048.13     99.39 o 
   8   1  11        7.31      -16.07     17.50 o 
   9   1  11     1531.77     1559.85     69.62 o 
  10   1  11      359.20      428.39     45.14 o 
  11   1  11      288.37      282.57     40.74 o 
  12   1  11      429.01      356.80     45.31 o 
 -13   2  11        2.14      -41.34     31.55 o 
 -12   2  11       23.21       -8.59     26.00 o 
 -11   2  11       41.76       -2.96     16.36 o 
 -10   2  11      923.88      896.80     41.32 o 
  -9   2  11       15.64       10.37     16.55 o 
  -8   2  11     7468.26     7527.33    161.38 o 
  -7   2  11       49.43       26.28     14.40 o 
  -6   2  11     2075.67     2030.90     67.75 o 
  -5   2  11       67.67       73.57     15.56 o 
  -4   2  11      229.81      269.03     46.23 o 
  -3   2  11      458.94      501.93     31.31 o 
  -2   2  11     5549.69     5591.45    114.51 o 
  -1   2  11       93.79       85.86     12.52 o 
   0   2  11    18942.81    19029.24    439.38 o 
   1   2  11      267.31      359.31     20.41 o 
   2   2  11     3191.14     2960.30     59.46 o 
   3   2  11      602.17      500.89     19.83 o 
   4   2  11      258.79      206.70     15.31 o 
   5   2  11     1184.13     1163.38     40.90 o 
   6   2  11     6323.34     6455.24    139.82 o 
   7   2  11      522.59      542.67     31.40 o 
   8   2  11     2154.67     2206.78    123.76 o 
   9   2  11      116.17      106.57     29.50 o 
  10   2  11     1742.57     1695.57     76.54 o 
  11   2  11      132.96       90.82     30.38 o 
 -12   3  11      288.57      296.21     62.29 o 
 -11   3  11       20.82      -22.23     16.12 o 
 -10   3  11        8.12       -8.59     14.99 o 
  -9   3  11      828.14      831.39     39.06 o 
  -8   3  11       15.71        5.41     15.55 o 
  -7   3  11     2707.54     2716.79     74.04 o 
  -6   3  11     1242.68     1221.32     43.99 o 
  -5   3  11     1431.85     1288.12     48.07 o 
  -4   3  11     1933.01     1851.04     53.79 o 
  -3   3  11      247.42      180.87     21.35 o 
  -2   3  11      425.62      405.59     16.70 o 
  -1   3  11     6131.71     6210.26    302.83 o 
   0   3  11      235.44      210.57     14.63 o 
   1   3  11     5825.32     5880.14    104.57 o 
   2   3  11      711.62      623.87     22.59 o 
   3   3  11      645.93      548.38     27.48 o 
   4   3  11      100.14       84.61     15.56 o 
   5   3  11        0.98       -3.81     13.08 o 
   6   3  11       51.60       26.88     15.71 o 
   7   3  11     1272.94     1265.06     48.02 o 
   8   3  11      127.12      129.66     39.92 o 
   9   3  11      139.01      148.48     31.43 o 
  10   3  11      666.39      631.68     47.89 o 
  11   3  11      146.53      130.94     46.78 o 
 -12   4  11      469.37      500.18     51.15 o 
 -11   4  11      634.96      612.82     46.92 o 
 -10   4  11       23.65        1.93     17.07 o 
  -9   4  11      695.97      739.94     38.20 o 
  -8   4  11       29.17        1.08     15.62 o 
  -7   4  11     1438.64     1552.16     80.69 o 
  -6   4  11      468.21      447.73     28.45 o 
  -5   4  11     3845.85     3920.81     94.63 o 
  -4   4  11      662.07      692.63     34.59 o 
  -3   4  11     4605.85     4588.79    204.19 o 
  -2   4  11      188.37      141.47     17.23 o 
  -1   4  11       15.31       -1.56     10.11 o 
   0   4  11       35.28       34.95     12.32 o 
   1   4  11     4029.07     4048.10     77.30 o 
   2   4  11     1281.70     1386.65     35.94 o 
   3   4  11     5101.10     5271.65    197.43 o 
   4   4  11      387.36      343.17     24.61 o 
   5   4  11     3246.59     3188.48    101.98 o 
   6   4  11      388.54      409.48     29.96 o 
   7   4  11       17.43        7.00     19.47 o 
   8   4  11        1.73      -23.06     15.37 o 
   9   4  11     1089.11     1207.10     51.07 o 
  10   4  11        0.17      -18.53     20.90 o 
  11   4  11     1251.67     1312.27     70.56 o 
 -12   5  11     1044.76     1071.90     82.14 o 
 -11   5  11      164.55      142.08     34.49 o 
 -10   5  11      362.67      307.78     91.39 o 
  -9   5  11      783.79      671.02     37.77 o 
  -8   5  11      204.43      158.31     28.98 o 
  -7   5  11      638.23      608.01     34.34 o 
  -6   5  11     6250.94     6740.44    148.55 o 
  -5   5  11       24.61       15.52     14.31 o 
  -4   5  11     6595.40     7153.35    152.98 o 
  -3   5  11     1567.27     1547.91     49.87 o 
  -2   5  11     3368.73     3415.03     83.74 o 
  -1   5  11     1547.00     1534.97     64.71 o 
   0   5  11     1815.24     1837.71     46.53 o 
   1   5  11      880.50      830.36     33.29 o 
   2   5  11     6682.31     6371.23    266.01 o 
   3   5  11        0.66       -2.22     16.32 o 
   4   5  11     5285.50     5488.12    179.98 o 
   5   5  11       71.75       76.83     24.26 o 
   6   5  11     2085.08     2052.82     63.85 o 
   7   5  11      551.20      490.24     33.19 o 
   8   5  11      664.15      623.82     36.94 o 
   9   5  11       94.87       67.28     23.39 o 
  10   5  11      978.52     1061.44     62.68 o 
 -11   6  11       61.25       51.90     28.57 o 
 -10   6  11      352.57      304.97     42.01 o 
  -9   6  11        0.69      -30.43     20.29 o 
  -8   6  11      996.12     1042.96     46.47 o 
  -7   6  11      514.65      517.29     34.55 o 
  -6   6  11     1285.03     1308.37     50.16 o 
  -5   6  11      320.57      349.03     29.84 o 
  -4   6  11      311.17      244.54     25.11 o 
  -3   6  11      372.94      378.10     34.36 o 
  -2   6  11     1317.11     1415.82     48.04 o 
  -1   6  11      108.82      127.12     19.45 o 
   0   6  11     4561.57     4622.55     92.38 o 
   1   6  11     1235.08     1223.56     36.95 o 
   2   6  11     1384.15     1382.70     58.82 o 
   3   6  11       20.39       14.17     18.27 o 
   4   6  11     1078.38      987.07     75.34 o 
   5   6  11      298.64      279.76     34.23 o 
   6   6  11     1221.73     1270.69     61.69 o 
   7   6  11       93.35       88.63     28.27 o 
   8   6  11      570.02      639.62     38.31 o 
   9   6  11       61.22       24.20     20.80 o 
  10   6  11        2.46      -27.29     18.20 o 
 -10   7  11       63.59       54.83     28.65 o 
  -9   7  11      582.42      574.89     46.32 o 
  -8   7  11      133.77      138.51     24.84 o 
  -7   7  11     1418.42     1401.68     64.07 o 
  -6   7  11      618.60      600.42     35.41 o 
  -5   7  11       96.15      109.67     22.90 o 
  -4   7  11     1074.31     1037.17     43.61 o 
  -3   7  11     1166.58     1142.44     45.27 o 
  -2   7  11      523.79      510.54     30.32 o 
  -1   7  11     1867.77     2032.78     84.13 o 
   0   7  11      140.50      150.82     18.82 o 
   1   7  11     3066.21     3132.04     82.88 o 
   2   7  11      790.99      806.62     45.91 o 
   3   7  11        2.00       -5.59     16.65 o 
   4   7  11      561.66      563.56     40.20 o 
   5   7  11      485.99      487.15     38.66 o 
   6   7  11      240.41      245.13     35.38 o 
   7   7  11      741.28      801.76     76.97 o 
   8   7  11       10.23       -4.33     23.77 o 
   9   7  11      242.84      245.53     40.51 o 
  -9   8  11       88.43       59.84     29.62 o 
  -8   8  11      764.32      762.65     52.45 o 
  -7   8  11      529.91      534.71     35.31 o 
  -6   8  11       14.55       -8.16     16.62 o 
  -5   8  11     2063.01     2055.74     67.01 o 
  -4   8  11      628.20      640.36     36.53 o 
  -3   8  11     2302.41     2506.83    105.49 o 
  -2   8  11     1998.43     2013.28     93.72 o 
  -1   8  11      224.37      258.45     27.00 o 
   0   8  11     1507.92     1583.68     55.98 o 
   1   8  11     1124.97     1163.44     46.77 o 
   2   8  11       75.99       89.69     24.97 o 
   3   8  11     2777.63     2724.42     96.15 o 
   4   8  11      771.70      802.93     48.99 o 
   5   8  11     2366.79     2287.16     88.47 o 
   6   8  11      757.32      717.93     49.55 o 
   7   8  11       37.89       37.86     26.63 o 
   8   8  11      245.58      287.33     42.65 o 
  -8   9  11       86.47       64.16     28.01 o 
  -7   9  11       77.13       72.68     45.42 o 
  -6   9  11      943.47     1038.86     48.26 o 
  -5   9  11      713.04      734.37     40.76 o 
  -4   9  11     1490.73     1507.88     62.71 o 
  -3   9  11      321.80      380.96     63.68 o 
  -2   9  11      977.81     1008.86     76.75 o 
  -1   9  11       37.97       18.20     20.90 o 
   0   9  11      157.41      128.16     32.90 o 
   1   9  11      299.72      336.73     71.81 o 
   2   9  11      799.55      738.81     47.89 o 
   3   9  11      526.84      535.06     42.86 o 
   4   9  11      812.58      818.34     50.97 o 
   5   9  11      294.86      300.44     39.01 o 
   6   9  11      112.64      127.38     32.91 o 
   7   9  11       20.19       14.94     26.18 o 
  -7  10  11        0.13       11.28     24.70 o 
  -6  10  11      483.10      462.25     85.68 o 
  -5  10  11      301.73      294.46     33.55 o 
  -4  10  11       71.19       68.61     22.90 o 
  -3  10  11       98.19       81.71     24.37 o 
  -2  10  11      754.08      755.94     54.67 o 
  -1  10  11       35.29       19.92     20.00 o 
   0  10  11     1647.78     1666.22    130.28 o 
   1  10  11       35.77       37.27     24.99 o 
   2  10  11      774.42      760.56     51.14 o 
   3  10  11      120.73      116.74     30.19 o 
   4  10  11       27.19       15.92     23.37 o 
   5  10  11        3.94        1.09     23.46 o 
   6  10  11      270.46      274.73    104.99 o 
  -5  11  11      116.17      106.78     31.49 o 
  -4  11  11       23.79      -13.43     18.36 o 
  -3  11  11      143.74      126.10     56.30 o 
  -2  11  11      543.19      525.97     79.42 o 
  -1  11  11     2117.43     2141.96    259.75 o 
   0  11  11      102.07      134.68     35.39 o 
   1  11  11     1698.78     1810.00     82.48 o 
   2  11  11       60.68       54.57     29.11 o 
   3  11  11      400.16      499.15     72.89 o 
 -12   0  12      346.26      199.64     48.41 o 
 -10   0  12     1588.72     1643.93     98.46 o 
  -8   0  12     2546.90     2385.92    119.13 o 
  -6   0  12      425.05      374.81     43.52 o 
  -4   0  12      253.36      277.98     39.71 o 
  -2   0  12     2180.71     2354.92    106.08 o 
   0   0  12        5.90        6.73     11.35 o 
   2   0  12      813.36      677.82     40.25 o 
   4   0  12     2382.86     2297.52     73.28 o 
   6   0  12      368.86      428.12     47.33 o 
   8   0  12       84.19       44.61     32.10 o 
  10   0  12      195.48      220.86     51.13 o 
 -13   1  12       98.13       54.94     38.08 o 
 -12   1  12       66.06       -8.69     21.92 o 
 -11   1  12      912.76      816.87     50.53 o 
 -10   1  12      488.33      518.52     42.47 o 
  -9   1  12     1749.72     1773.09     72.31 o 
  -8   1  12     4631.93     4894.32    140.37 o 
  -7   1  12        0.91      -11.09     16.70 o 
  -6   1  12      760.41      800.84     42.68 o 
  -5   1  12     1132.79     1086.92     48.45 o 
  -4   1  12      408.83      364.15     28.46 o 
  -3   1  12     4599.72     4954.46    132.85 o 
  -2   1  12     4563.96     4660.25    100.73 o 
  -1   1  12     2224.08     2289.09     56.30 o 
   0   1  12    13223.67    14102.19    230.14 o 
   1   1  12        2.40       17.11      8.49 o 
   2   1  12     2973.73     2857.06     58.66 o 
   3   1  12      329.02      336.36     17.14 o 
   4   1  12      212.39      223.64     16.87 o 
   5   1  12     2152.09     2046.15     57.85 o 
   6   1  12     1668.06     1720.92     53.46 o 
   7   1  12      103.90      142.30     26.92 o 
   8   1  12     1628.53     1600.74    111.25 o 
   9   1  12      142.06      193.03     32.25 o 
  10   1  12     1126.17      989.06     58.05 o 
  11   1  12      173.45      200.31     36.93 o 
 -12   2  12        5.02      -24.57     16.38 o 
 -11   2  12        8.15      -22.73     21.00 o 
 -10   2  12       49.09       24.98     18.40 o 
  -9   2  12     2443.08     2458.87     72.43 o 
  -8   2  12      129.37      103.80     20.74 o 
  -7   2  12     4870.63     4958.25    197.24 o 
  -6   2  12       12.79        3.82     14.24 o 
  -5   2  12      844.24      837.74     35.59 o 
  -4   2  12       94.74       92.39     20.00 o 
  -3   2  12      582.63      614.17     43.25 o 
  -2   2  12      990.23     1029.75     33.62 o 
  -1   2  12    13397.97    13881.32    227.30 o 
   0   2  12      204.70      269.17     25.52 o 
   1   2  12     9175.90     9195.76    155.89 o 
   2   2  12        2.60       -7.19      7.71 o 
   3   2  12     2286.16     2121.45     47.86 o 
   4   2  12        0.17       -7.19      7.42 o 
   5   2  12      251.95      261.91     24.15 o 
   6   2  12      833.51      768.59     35.34 o 
   7   2  12     3414.37     3479.23     89.57 o 
   8   2  12        0.33       -9.99     19.40 o 
   9   2  12     2028.06     2142.45     85.59 o 
  10   2  12       64.42       60.00     28.84 o 
  11   2  12      466.27      445.63     50.39 o 
 -12   3  12      220.46      171.92     35.93 o 
 -11   3  12      538.59      446.05     48.34 o 
 -10   3  12      143.07      106.79     22.71 o 
  -9   3  12      213.00      150.03     22.74 o 
  -8   3  12      223.40      298.44     28.14 o 
  -7   3  12       19.28       13.57     15.85 o 
  -6   3  12      487.14      445.11     28.35 o 
  -5   3  12     2318.10     2400.57     66.69 o 
  -4   3  12      154.28       94.27     16.75 o 
  -3   3  12     1305.42     1238.32     42.56 o 
  -2   3  12      571.57      614.98     35.00 o 
  -1   3  12      511.29      538.65     27.72 o 
   0   3  12     4709.08     4739.30     88.23 o 
   1   3  12      784.15      666.30     35.73 o 
   2   3  12     3016.02     3037.13     62.54 o 
   3   3  12     1866.72     1694.28     41.40 o 
   4   3  12      249.42      198.20     20.34 o 
   5   3  12      441.42      457.19     28.13 o 
   6   3  12      437.29      480.16     31.24 o 
   7   3  12      133.00       78.81     20.06 o 
   8   3  12      440.60      515.65     34.09 o 
   9   3  12      803.24      700.73     48.69 o 
  10   3  12      311.41      342.11     44.40 o 
  11   3  12      339.16      301.92     42.69 o 
 -12   4  12     1733.01     1771.63     81.86 o 
 -11   4  12      208.98      223.81     37.38 o 
 -10   4  12     1387.08     1293.90     52.92 o 
  -9   4  12      422.85      400.09     48.91 o 
  -8   4  12      440.98      365.01     30.90 o 
  -7   4  12       22.86      -17.59     14.96 o 
  -6   4  12     4321.89     4363.84    105.52 o 
  -5   4  12       18.34       -5.96     14.11 o 
  -4   4  12     5680.73     5846.59    197.93 o 
  -3   4  12     1443.38     1385.58     46.58 o 
  -2   4  12     4226.36     4816.46    193.35 o 
  -1   4  12      200.93      199.78     30.74 o 
   0   4  12        0.55       -1.42     10.65 o 
   1   4  12        0.12      -14.59     10.06 o 
   2   4  12     6068.94     6222.04    112.23 o 
   3   4  12        0.07        4.06     11.70 o 
   4   4  12     4437.37     4428.03    150.79 o 
   5   4  12      640.37      671.57     33.96 o 
   6   4  12     2556.72     2486.26     71.71 o 
   7   4  12      119.57       96.33     21.29 o 
   8   4  12      261.85      269.08     29.27 o 
   9   4  12      117.78      109.89     31.09 o 
  10   4  12     1003.26     1060.65     89.76 o 
 -11   5  12     1254.15     1312.73     98.73 o 
 -10   5  12      707.96      657.32     49.07 o 
  -9   5  12      334.94      292.52     30.69 o 
  -8   5  12      558.21      579.69     34.52 o 
  -7   5  12     1382.30     1331.79     50.36 o 
  -6   5  12      852.30      989.19     42.61 o 
  -5   5  12     5819.78     5842.65    132.31 o 
  -4   5  12       73.26       62.51     18.11 o 
  -3   5  12     9561.53    10461.02    216.14 o 
  -2   5  12     1270.26     1362.43     46.48 o 
  -1   5  12      879.13      932.12     54.81 o 
   0   5  12     2673.83     2805.59     72.88 o 
   1   5  12      681.54      718.41     31.69 o 
   2   5  12     1124.21     1076.48     50.55 o 
   3   5  12     5684.67     5514.21    160.20 o 
   4   5  12        0.45       -2.36     16.91 o 
   5   5  12     4184.09     3698.10    241.42 o 
   6   5  12      750.62      786.36     39.21 o 
   7   5  12       61.59       62.49     20.66 o 
   8   5  12      242.97      277.14     33.78 o 
   9   5  12      477.10      478.33     45.56 o 
  10   5  12      199.54      214.95     39.43 o 
 -11   6  12        0.91        1.06     26.33 o 
 -10   6  12       92.40       76.01     31.33 o 
  -9   6  12      759.03      878.71     44.04 o 
  -8   6  12       36.04        6.44     17.52 o 
  -7   6  12     1723.63     1782.75     73.57 o 
  -6   6  12      991.29     1021.48     44.57 o 
  -5   6  12      290.17      318.81     29.29 o 
  -4   6  12      373.76      386.99     39.70 o 
  -3   6  12     2129.31     2131.10     80.85 o 
  -2   6  12      448.78      466.63     29.82 o 
  -1   6  12     5684.62     5880.15    260.59 o 
   0   6  12      114.56      134.13     19.56 o 
   1   6  12     4437.20     4463.82    130.92 o 
   2   6  12        0.63      -15.70     14.78 o 
   3   6  12       36.18       40.48     22.85 o 
   4   6  12      379.72      377.86     53.58 o 
   5   6  12     1221.09     1104.05     55.97 o 
   6   6  12      107.12       75.74     26.71 o 
   7   6  12     1583.01     1675.59     74.86 o 
   8   6  12       22.62       -6.84     23.91 o 
   9   6  12      383.48      447.04     50.19 o 
 -10   7  12      464.73      523.54     50.64 o 
  -9   7  12       63.39       46.18     27.50 o 
  -8   7  12     1239.85     1332.84     55.01 o 
  -7   7  12      370.67      358.39     33.58 o 
  -6   7  12      639.28      629.01     37.21 o 
  -5   7  12      984.07     1033.36     45.87 o 
  -4   7  12      128.88      110.84     22.22 o 
  -3   7  12     1369.64     1483.73     83.92 o 
  -2   7  12     4050.91     4303.81    195.61 o 
  -1   7  12      151.04      201.04     24.89 o 
   0   7  12     4814.40     5009.21    141.10 o 
   1   7  12       18.06        7.25     16.33 o 
   2   7  12     1758.09     1759.67     71.54 o 
   3   7  12      204.09      146.00     28.64 o 
   4   7  12      235.01      179.80     30.96 o 
   5   7  12      327.94      356.79     39.21 o 
   6   7  12      930.38      953.55     67.73 o 
   7   7  12       80.75      118.72     50.86 o 
   8   7  12     1161.25     1183.20     90.85 o 
   9   7  12       28.19       -1.90     26.71 o 
  -9   8  12      883.99      989.85     61.63 o 
  -8   8  12       61.24       81.95     29.17 o 
  -7   8  12      990.82     1013.69     48.24 o 
  -6   8  12     1014.38     1088.55     49.24 o 
  -5   8  12       12.39       18.04     18.59 o 
  -4   8  12     2828.38     3077.85     87.57 o 
  -3   8  12      435.05      547.25     36.13 o 
  -2   8  12     3167.97     3540.90    175.38 o 
  -1   8  12     2452.46     2628.68    106.43 o 
   0   8  12        2.58      -15.22     15.10 o 
   1   8  12     1055.00     1001.09     43.94 o 
   2   8  12      576.91      601.87     43.08 o 
   3   8  12       40.89       25.13     35.09 o 
   4   8  12     3519.01     3353.34    113.07 o 
   5   8  12      573.42      597.11     44.88 o 
   6   8  12      736.71      719.29     50.20 o 
   7   8  12      640.04      681.15     51.34 o 
   8   8  12        5.97       -9.38     26.18 o 
  -8   9  12       19.71        3.94     25.14 o 
  -7   9  12       78.66       91.71     30.98 o 
  -6   9  12       60.78       43.66     22.60 o 
  -5   9  12     1423.90     1532.18     59.27 o 
  -4   9  12      287.94      364.10     39.45 o 
  -3   9  12     1366.80     1500.84     65.14 o 
  -2   9  12      338.45      344.32     33.18 o 
  -1   9  12       71.61       43.27     21.42 o 
   0   9  12        8.71      -14.32     16.71 o 
   1   9  12      308.80      318.18     38.34 o 
   2   9  12       58.36       63.25     25.35 o 
   3   9  12     1285.17     1214.32     62.30 o 
   4   9  12      122.78       95.86     45.69 o 
   5   9  12      546.53      578.67     48.63 o 
   6   9  12      245.29      225.69     38.59 o 
  -6  10  12       26.29       -6.87     24.79 o 
  -5  10  12       18.65        0.37     19.01 o 
  -4  10  12      309.55      327.55     34.18 o 
  -3  10  12       23.69      -18.36     19.32 o 
  -2  10  12       43.10       13.44     26.11 o 
  -1  10  12      789.63      817.46     44.88 o 
   0  10  12       21.19      -13.18     22.99 o 
   1  10  12      872.48      951.79     57.12 o 
   2  10  12      187.20      157.42     32.22 o 
   3  10  12      221.24      282.33     40.27 o 
   4  10  12       98.79       34.54     26.72 o 
   5  10  12        1.19      -14.56     22.12 o 
  -4  11  12       35.81        6.99     21.05 o 
  -3  11  12      146.38      132.88     33.92 o 
  -2  11  12      607.97      674.95     42.62 o 
  -1  11  12      297.74      381.25     47.62 o 
   0  11  12     2166.15     2272.01    209.71 o 
   1  11  12       89.31      111.26     32.65 o 
   2  11  12     1116.31     1051.82     62.82 o 
 -11   0  13      277.34      251.87     52.22 o 
  -9   0  13     1273.78     1247.90     83.77 o 
  -7   0  13      169.49       40.25     32.64 o 
  -5   0  13       31.73       28.29     22.30 o 
  -3   0  13      820.94      743.63     54.94 o 
  -1   0  13     2520.70     2801.17    103.90 o 
   1   0  13      558.19      476.09     31.01 o 
   3   0  13     1847.34     1841.31     62.82 o 
   5   0  13     2022.15     1905.77     66.72 o 
   7   0  13        0.91      -26.66     21.76 o 
   9   0  13       62.00       22.85     32.64 o 
  11   0  13      251.27      186.59     56.57 o 
 -12   1  13      151.01      138.50     30.96 o 
 -11   1  13      111.13       73.32     27.18 o 
 -10   1  13      924.97      866.70     51.14 o 
  -9   1  13     1527.93     1518.72     70.45 o 
  -8   1  13      509.21      496.43     38.84 o 
  -7   1  13     2804.67     2737.54    107.17 o 
  -6   1  13      713.60      734.17     42.69 o 
  -5   1  13      400.42      386.22     30.96 o 
  -4   1  13      283.67      276.52     42.16 o 
  -3   1  13      106.74       91.14     19.99 o 
  -2   1  13     1951.60     2062.53     55.47 o 
  -1   1  13     8870.54     9462.76    203.83 o 
   0   1  13        2.68       33.91     13.45 o 
   1   1  13     3821.42     3740.32     73.32 o 
   2   1  13       11.12       30.58      9.65 o 
   3   1  13     2287.38     2089.14     48.42 o 
   4   1  13      980.55      945.51     30.42 o 
   5   1  13       20.55      -14.02     12.62 o 
   6   1  13      161.37      192.77     23.18 o 
   7   1  13     1455.70     1411.58     62.85 o 
   8   1  13        1.15      -21.78     17.86 o 
   9   1  13      963.47      936.78     55.39 o 
  10   1  13       93.61      106.08     30.15 o 
  11   1  13      141.29      111.14     35.36 o 
 -12   2  13       68.10       36.25     21.18 o 
 -11   2  13       13.81      -16.77     16.17 o 
 -10   2  13      315.68      305.37     31.19 o 
  -9   2  13        0.12       -3.79     16.20 o 
  -8   2  13     2197.17     2163.40     66.25 o 
  -7   2  13      668.56      626.49     45.94 o 
  -6   2  13     2996.36     2770.00    124.57 o 
  -5   2  13       72.21       65.96     20.34 o 
  -4   2  13      267.37      280.26     64.46 o 
  -3   2  13      419.67      374.80     29.81 o 
  -2   2  13     2963.11     3160.61     74.46 o 
  -1   2  13       52.96       80.42     19.05 o 
   0   2  13    11856.15    12481.50    206.95 o 
   1   2  13        0.18        7.61      9.22 o 
   2   2  13     3825.27     3710.74     73.50 o 
   3   2  13      129.94      123.47     14.19 o 
   4   2  13      484.75      451.68     26.20 o 
   5   2  13        1.28      -14.00     12.26 o 
   6   2  13      537.01      520.40     30.76 o 
   7   2  13       29.68       34.88     18.21 o 
   8   2  13     1512.38     1514.59     68.85 o 
   9   2  13        6.59        3.39     23.38 o 
  10   2  13      845.78      787.29     54.02 o 
  11   2  13       98.47       70.35     31.31 o 
 -12   3  13      629.80      557.61     47.31 o 
 -11   3  13      172.84      115.49     25.13 o 
 -10   3  13      787.94      713.29     39.40 o 
  -9   3  13      134.18      143.04     30.64 o 
  -8   3  13      173.85      148.05     23.55 o 
  -7   3  13      978.38      956.66     41.79 o 
  -6   3  13      150.08      144.18     25.00 o 
  -5   3  13      565.63      535.20     30.69 o 
  -4   3  13     1668.45     1647.46     52.75 o 
  -3   3  13      113.87      113.39     22.30 o 
  -2   3  13     1475.27     1503.80     58.82 o 
  -1   3  13     1462.33     1535.30     47.81 o 
   0   3  13       80.50       74.16     11.70 o 
   1   3  13     1909.75     1847.28     44.26 o 
   2   3  13      266.67      254.96     17.56 o 
   3   3  13      156.44      151.86     18.53 o 
   4   3  13     2518.61     2441.92     66.31 o 
   5   3  13      125.91      104.53     19.63 o 
   6   3  13        1.50      -14.69     14.38 o 
   7   3  13      969.02      944.35     42.18 o 
   8   3  13        0.67      -28.52     19.01 o 
   9   3  13      526.48      480.14     61.74 o 
  10   3  13      314.31      335.74     43.63 o 
 -12   4  13        0.26       16.86     27.70 o 
 -11   4  13     2401.20     2470.07     98.39 o 
 -10   4  13       32.70       32.78     20.81 o 
  -9   4  13     1706.47     1647.07     59.69 o 
  -8   4  13      185.44      219.45     27.13 o 
  -7   4  13       51.44       30.52     17.44 o 
  -6   4  13       24.25        0.18     14.88 o 
  -5   4  13     5310.91     5595.35    167.82 o 
  -4   4  13       70.50       72.26     17.51 o 
  -3   4  13     8644.67     8994.24    267.07 o 
  -2   4  13      286.15      384.26     62.83 o 
  -1   4  13     1782.56     1922.54     59.00 o 
   0   4  13      762.66      700.14     31.88 o 
   1   4  13       21.52       19.37     13.07 o 
   2   4  13      322.88      298.62     26.92 o 
   3   4  13     5135.11     5118.81    142.85 o 
   4   4  13      257.47      283.46     30.75 o 
   5   4  13     5473.39     5795.37    151.49 o 
   6   4  13       46.01       77.79     20.39 o 
   7   4  13     1032.69     1112.56     47.44 o 
   8   4  13       48.94       37.84     20.71 o 
   9   4  13      163.38      192.57     36.00 o 
  10   4  13       61.38       81.58     32.30 o 
 -11   5  13        0.17       22.75     28.22 o 
 -10   5  13     1746.56     1777.05     64.93 o 
  -9   5  13     1068.14     1012.88     46.70 o 
  -8   5  13       92.16       84.71     21.76 o 
  -7   5  13     1014.87     1030.27     44.96 o 
  -6   5  13     2877.23     2967.12     84.03 o 
  -5   5  13     1864.93     1830.03     60.02 o 
  -4   5  13     6624.58     6941.48    193.15 o 
  -3   5  13      202.08      247.42     25.40 o 
  -2   5  13     8416.79     8744.31    182.19 o 
  -1   5  13      702.58      693.24     33.96 o 
   0   5  13      391.61      373.51     26.22 o 
   1   5  13     3135.62     3009.82     82.59 o 
   2   5  13     1908.94     1925.33     72.86 o 
   3   5  13      952.87      825.63     67.45 o 
   4   5  13     5235.02     5266.78    150.19 o 
   5   5  13       29.57       45.03     23.60 o 
   6   5  13     2353.28     2370.87     89.18 o 
   7   5  13      708.69      618.72     93.42 o 
   8   5  13        0.37        8.89     19.68 o 
   9   5  13      580.31      582.78     38.71 o 
  10   5  13      135.14       98.24     33.44 o 
 -10   6  13      153.93      199.39     54.67 o 
  -9   6  13       51.26       70.41     22.70 o 
  -8   6  13     1019.26     1094.41     69.13 o 
  -7   6  13        5.53      -13.14     16.04 o 
  -6   6  13     1742.90     1687.93     59.57 o 
  -5   6  13      970.23     1019.56     45.21 o 
  -4   6  13      237.45      240.72     26.48 o 
  -3   6  13      663.27      627.11     35.27 o 
  -2   6  13     2760.54     2864.63     90.91 o 
  -1   6  13      571.04      582.72     30.67 o 
   0   6  13     3565.50     3601.20     95.13 o 
   1   6  13       52.08       34.05     20.83 o 
   2   6  13     1326.64     1353.84     60.68 o 
   3   6  13      746.83      684.95     95.20 o 
   4   6  13       28.84       13.75     19.44 o 
   5   6  13      384.30      401.57     40.13 o 
   6   6  13     1336.74     1425.41     68.08 o 
   7   6  13       41.64       75.73     29.23 o 
   8   6  13      972.68     1080.70     79.15 o 
   9   6  13        9.89      -21.14     32.64 o 
 -10   7  13      158.22      174.13     38.03 o 
  -9   7  13      550.55      637.49     51.32 o 
  -8   7  13        0.92        1.88     18.96 o 
  -7   7  13     1621.92     1695.05     62.34 o 
  -6   7  13      507.16      500.35     35.52 o 
  -5   7  13      470.39      507.23     36.35 o 
  -4   7  13      834.79      854.82     41.70 o 
  -3   7  13       41.57       59.65     20.72 o 
  -2   7  13     1180.41     1156.57     46.95 o 
  -1   7  13     4591.03     4980.28    161.90 o 
   0   7  13      337.70      335.94     31.29 o 
   1   7  13     1918.53     2061.98     80.17 o 
   2   7  13       15.59       37.07     22.15 o 
   3   7  13     1001.31      935.18     52.50 o 
   4   7  13      372.60      348.06     72.35 o 
   5   7  13      399.84      419.88     43.08 o 
   6   7  13      403.79      491.24     47.20 o 
   7   7  13     1663.74     1702.24     78.84 o 
   8   7  13       37.22       40.48     32.64 o 
  -9   8  13      833.29      854.63    123.48 o 
  -8   8  13     1469.68     1544.68    115.05 o 
  -7   8  13        2.31        8.26     20.09 o 
  -6   8  13     1124.57     1183.44     52.06 o 
  -5   8  13     1287.49     1381.27     59.51 o 
  -4   8  13      298.97      391.14     34.81 o 
  -3   8  13     4316.76     4714.30    255.70 o 
  -2   8  13     1326.19     1386.98     53.91 o 
  -1   8  13     2070.68     2102.86     69.06 o 
   0   8  13     1973.80     2086.91     92.27 o 
   1   8  13        7.37        8.33     16.99 o 
   2   8  13     1239.19     1181.63     60.58 o 
   3   8  13     2093.04     2095.77     84.24 o 
   4   8  13       75.90       91.91     27.48 o 
   5   8  13     2307.86     2182.60     88.41 o 
   6   8  13      370.54      428.72     56.03 o 
   7   8  13      425.82      566.76     55.20 o 
  -7   9  13        3.65      -34.62     23.08 o 
  -6   9  13      566.72      593.94     40.51 o 
  -5   9  13       12.70        4.97     19.60 o 
  -4   9  13     1169.37     1212.96     84.47 o 
  -3   9  13      217.85      258.91     31.73 o 
  -2   9  13      676.65      727.71     40.50 o 
  -1   9  13      424.06      432.07     38.29 o 
   0   9  13        9.48      -25.34     16.89 o 
   1   9  13      147.56      136.60     35.63 o 
   2   9  13      418.92      447.37     52.22 o 
   3   9  13       13.19        3.03     21.53 o 
   4   9  13     1278.35     1162.15     62.26 o 
   5   9  13       24.81       13.63     23.27 o 
   6   9  13      354.95      456.48     49.07 o 
  -5  10  13       91.31       82.91     24.78 o 
  -4  10  13        0.63      -26.85     17.90 o 
  -3  10  13      406.77      384.46     46.19 o 
  -2  10  13      262.44      222.12     43.79 o 
  -1  10  13      131.75      134.51     29.02 o 
   0  10  13      559.93      633.58     52.69 o 
   1  10  13        1.22      -11.06     21.45 o 
   2  10  13      416.71      475.73     77.52 o 
   3  10  13      273.73      281.46     40.93 o 
   4  10  13        0.85        8.27     23.26 o 
  -2  11  13       85.51       49.67     24.60 o 
  -1  11  13     1138.87     1237.74    151.50 o 
   0  11  13       13.40       13.71     27.18 o 
 -12   0  14      168.76       94.65     42.43 o 
 -10   0  14      593.32      482.52     62.01 o 
  -8   0  14        0.80      -35.36     25.57 o 
  -6   0  14     1869.75     1930.61    104.45 o 
  -4   0  14      947.00     1043.37     68.54 o 
  -2   0  14     2241.43     2455.46     82.69 o 
   0   0  14      458.27      384.99     26.72 o 
   2   0  14     1720.76     1771.90     61.93 o 
   4   0  14     4541.04     4544.12    126.23 o 
   6   0  14        2.91      -26.11     17.41 o 
   8   0  14      112.15       65.82     36.99 o 
  10   0  14      663.69      546.71     65.28 o 
 -12   1  14       57.23       25.08     24.01 o 
 -11   1  14      149.92       78.67     28.56 o 
 -10   1  14      137.34      126.53     29.20 o 
  -9   1  14      195.98      190.19     31.65 o 
  -8   1  14     2013.39     2067.54     79.62 o 
  -7   1  14        0.12      -17.12     17.88 o 
  -6   1  14     3868.60     3923.71    118.66 o 
  -5   1  14      806.86      743.07     42.89 o 
  -4   1  14      534.19      567.19     36.93 o 
  -3   1  14      676.83      728.39     39.81 o 
  -2   1  14      433.64      395.09     26.50 o 
  -1   1  14      287.83      381.63     33.91 o 
   0   1  14     4432.47     4492.68     86.37 o 
   1   1  14      152.65      171.20     14.97 o 
   2   1  14     2842.83     2792.84     60.49 o 
   3   1  14     1520.91     1470.23     39.61 o 
   4   1  14     1324.15     1278.22     37.30 o 
   5   1  14      443.06      384.97     26.32 o 
   6   1  14      184.30      141.64     27.66 o 
   7   1  14       73.47       81.97     24.54 o 
   8   1  14      797.10      688.72     46.32 o 
   9   1  14       97.07      103.32     29.04 o 
  10   1  14      445.04      454.87     58.21 o 
 -12   2  14      100.92       65.27     32.64 o 
 -11   2  14        0.12        4.11     22.38 o 
 -10   2  14       49.39       20.08     23.07 o 
  -9   2  14     1851.23     1819.02    166.19 o 
  -8   2  14        3.91       -5.53     17.88 o 
  -7   2  14     3748.88     3717.86    168.64 o 
  -6   2  14      968.65      883.06     48.65 o 
  -5   2  14     1758.03     1661.93     66.15 o 
  -4   2  14        0.19      -18.77     12.69 o 
  -3   2  14       32.26        5.11     15.93 o 
  -2   2  14        0.78       -3.97     10.01 o 
  -1   2  14     4370.51     4341.73     84.31 o 
   0   2  14        7.41       26.48     11.39 o 
   1   2  14     4792.32     4794.25     91.52 o 
   2   2  14      452.15      477.85     21.75 o 
   3   2  14     3924.55     3623.69     73.80 o 
   4   2  14       81.30       53.39     16.29 o 
   5   2  14       12.49       -5.98     13.55 o 
   6   2  14       86.51       24.93     17.97 o 
   7   2  14      966.53      864.05     50.28 o 
   8   2  14        7.69      -18.24     22.58 o 
   9   2  14      938.39      884.48     54.80 o 
  10   2  14       96.25       41.48     26.63 o 
 -11   3  14      531.17      479.66     38.76 o 
 -10   3  14       12.41       -6.64     19.03 o 
  -9   3  14      573.08      545.10     36.96 o 
  -8   3  14      405.51      418.11     33.83 o 
  -7   3  14       47.77       16.11     17.37 o 
  -6   3  14     1768.67     1664.74     56.47 o 
  -5   3  14      256.47      240.70     82.69 o 
  -4   3  14      133.28      145.30     37.81 o 
  -3   3  14     2214.76     2140.77    133.28 o 
  -2   3  14      747.77      775.11     42.11 o 
  -1   3  14      551.61      590.36     29.93 o 
   0   3  14     1958.20     2019.30     57.77 o 
   1   3  14       19.77       20.00     12.55 o 
   2   3  14      183.05      171.23     16.30 o 
   3   3  14      757.39      619.94     32.23 o 
   4   3  14      239.16      222.19     23.30 o 
   5   3  14     1007.20      935.97     40.24 o 
   6   3  14      941.37      898.10     40.61 o 
   7   3  14      138.18      142.73     23.93 o 
   8   3  14      776.80      750.93    108.80 o 
   9   3  14        9.39      -18.02     22.06 o 
  10   3  14       88.35       50.53     29.10 o 
 -11   4  14       28.44       11.95     23.85 o 
 -10   4  14     2301.21     2321.12     75.57 o 
  -9   4  14        1.60       13.73     18.19 o 
  -8   4  14      379.87      382.23     39.41 o 
  -7   4  14      103.24       49.49     19.29 o 
  -6   4  14      103.13       53.24     19.02 o 
  -5   4  14      114.12      139.03     22.58 o 
  -4   4  14     4972.45     5171.29    128.13 o 
  -3   4  14      109.87      154.03     27.07 o 
  -2   4  14     9306.58     9714.76    264.38 o 
  -1   4  14      502.32      487.59     28.72 o 
   0   4  14     1345.27     1387.97     46.94 o 
   1   4  14     1032.53      916.66     36.89 o 
   2   4  14      455.30      395.56     34.23 o 
   3   4  14      477.97      429.21     34.23 o 
   4   4  14     8626.95     8233.13    214.41 o 
   5   4  14      369.44      411.49     36.61 o 
   6   4  14     3414.19     3629.03     98.11 o 
   7   4  14        3.17        8.04     17.84 o 
   8   4  14      686.80      699.72     39.34 o 
   9   4  14       22.45       15.04     24.61 o 
 -11   5  14     1795.49     1905.33     87.11 o 
 -10   5  14       60.15       54.14     22.85 o 
  -9   5  14     1758.31     1771.81     64.39 o 
  -8   5  14      904.00      808.66     41.63 o 
  -7   5  14        6.32      -15.16     16.52 o 
  -6   5  14     2281.75     2184.30     68.89 o 
  -5   5  14     2034.92     2064.20     67.26 o 
  -4   5  14     1125.50     1275.17     49.03 o 
  -3   5  14     6892.17     7199.52    157.59 o 
  -2   5  14       33.19       66.24     19.25 o 
  -1   5  14     3488.11     3710.67    114.85 o 
   0   5  14     2168.39     2091.31     75.21 o 
   1   5  14       54.94       39.05     15.91 o 
   2   5  14      805.59      716.39     43.45 o 
   3   5  14     2777.51     2670.50     92.28 o 
   4   5  14      583.73      525.31     39.23 o 
   5   5  14     3790.73     3629.46    117.38 o 
   6   5  14      163.70      185.06     54.94 o 
   7   5  14     1563.89     1599.56    111.25 o 
   8   5  14      405.83      472.47     79.15 o 
   9   5  14       81.02       78.88     45.15 o 
 -10   6  14      452.41      482.18     51.15 o 
  -9   6  14      296.50      257.24     34.99 o 
  -8   6  14        0.68       -6.19     18.29 o 
  -7   6  14     1409.41     1422.72     56.10 o 
  -6   6  14      246.65      244.64     29.15 o 
  -5   6  14     2540.03     2586.86    103.14 o 
  -4   6  14      624.88      631.85     35.88 o 
  -3   6  14       69.23       62.53     19.99 o 
  -2   6  14      920.72      819.34     39.21 o 
  -1   6  14     1054.19      989.88     37.52 o 
   0   6  14       79.08       48.34     18.71 o 
   1   6  14     1770.10     1677.65     70.00 o 
   2   6  14      119.41      143.55     27.34 o 
   3   6  14     1350.65     1207.53     58.61 o 
   4   6  14      513.30      456.15     37.85 o 
   5   6  14       23.67        7.65     22.27 o 
   6   6  14      473.60      528.35     45.39 o 
   7   6  14     1044.03      959.39     57.39 o 
   8   6  14        6.52      -15.03     28.56 o 
  -9   7  14      282.16      343.91     63.65 o 
  -8   7  14     1179.65     1205.04     76.19 o 
  -7   7  14       44.63       40.32     22.16 o 
  -6   7  14     1916.30     2030.84     69.45 o 
  -5   7  14      465.31      489.71     38.29 o 
  -4   7  14     1271.87     1215.04     71.11 o 
  -3   7  14     1007.16      965.56     78.85 o 
  -2   7  14      803.00      781.51     40.19 o 
  -1   7  14      421.68      496.24     29.11 o 
   0   7  14     1052.57     1079.32     89.49 o 
   1   7  14       34.28       16.25     24.48 o 
   2   7  14     2584.51     2578.23     94.42 o 
   3   7  14      260.85      249.95     36.45 o 
   4   7  14      168.18      197.32     32.63 o 
   5   7  14      606.47      594.57     44.03 o 
   6   7  14      503.18      481.05     48.08 o 
   7   7  14      500.98      528.47     48.20 o 
  -8   8  14      648.03      653.75     51.86 o 
  -7   8  14     1656.66     1644.67    101.89 o 
  -6   8  14      240.48      261.94     45.19 o 
  -5   8  14      982.11      949.49     47.16 o 
  -4   8  14     1669.89     1957.64     67.68 o 
  -3   8  14      269.40      281.33     32.37 o 
  -2   8  14     4260.89     4564.27    223.67 o 
  -1   8  14     1322.06     1407.34     55.98 o 
   0   8  14      385.88      433.40     36.40 o 
   1   8  14     1129.36     1088.28     59.38 o 
   2   8  14      744.25      688.79     47.68 o 
   3   8  14     1119.84      978.87     56.16 o 
   4   8  14     2061.41     1865.62     79.94 o 
   5   8  14       19.85       40.17     25.58 o 
   6   8  14     1866.91     1877.97    151.50 o 
  -7   9  14        3.15      -22.84     19.44 o 
  -6   9  14        0.06      -17.07     19.26 o 
  -5   9  14      495.95      523.44     44.33 o 
  -4   9  14       14.23        9.63     20.81 o 
  -3   9  14      948.17     1006.38     51.67 o 
  -2   9  14       23.79        7.75     24.21 o 
  -1   9  14      443.85      474.82     37.92 o 
   0   9  14      316.80      217.39     30.53 o 
   1   9  14       22.38       -5.73     21.95 o 
   2   9  14       31.37        1.75     20.93 o 
   3   9  14      761.96      748.57     50.91 o 
   4   9  14      192.95      197.39     37.16 o 
   5   9  14     1305.20     1225.23     66.74 o 
  -5  10  14       94.93       55.70     24.07 o 
  -4  10  14      335.42      371.05     52.58 o 
  -3  10  14       30.79       13.71     23.90 o 
  -2  10  14      486.29      569.74     67.87 o 
  -1  10  14      436.92      463.28     43.68 o 
   0  10  14       70.70       36.67     33.73 o 
   1  10  14      421.12      485.33     50.11 o 
   2  10  14       61.11       52.11     27.69 o 
   3  10  14      103.94       97.40     32.25 o 
 -11   0  15      374.93      479.80     66.37 o 
  -9   0  15       27.58      -10.88     29.38 o 
  -7   0  15      308.62      283.96     51.13 o 
  -5   0  15     6477.79     6991.31    262.75 o 
  -3   0  15     4277.53     4508.56    183.32 o 
  -1   0  15       27.69       11.03     13.98 o 
   1   0  15     1600.63     1543.30     57.69 o 
   3   0  15     5403.69     5436.43    146.48 o 
   5   0  15     1619.51     1625.97     95.20 o 
   7   0  15      176.10      156.12     41.34 o 
   9   0  15      282.11      313.34     58.21 o 
 -12   1  15      311.33      258.71     39.98 o 
 -11   1  15        1.36      -11.87     19.61 o 
 -10   1  15      182.02      164.58     37.54 o 
  -9   1  15      745.42      686.72     46.32 o 
  -8   1  15        7.77      -11.70     18.85 o 
  -7   1  15     4698.72     4766.52    140.73 o 
  -6   1  15        0.69        9.81     41.34 o 
  -5   1  15     3510.64     3673.99    114.05 o 
  -4   1  15     1251.88     1317.86     58.27 o 
  -3   1  15     1552.73     1608.43     50.06 o 
  -2   1  15     1202.38     1223.39     36.22 o 
  -1   1  15     1942.96     1914.40     47.43 o 
   0   1  15       41.79       56.73     11.77 o 
   1   1  15     2625.47     2699.89     59.74 o 
   2   1  15     1035.55     1073.17     33.62 o 
   3   1  15     3295.90     3222.38     69.12 o 
   4   1  15     3746.48     3674.72     90.43 o 
   5   1  15       48.21      -11.26     14.64 o 
   6   1  15      174.91      153.56     29.33 o 
   7   1  15      296.52      333.17     37.69 o 
   8   1  15       45.82        5.50     21.88 o 
   9   1  15      863.35      828.43     53.84 o 
  10   1  15      510.76      508.34     51.92 o 
 -11   2  15      310.28      270.84     39.50 o 
 -10   2  15      237.08      203.24     34.62 o 
  -9   2  15       21.03       27.54     23.38 o 
  -8   2  15     3878.37     3924.19    124.44 o 
  -7   2  15       25.76       19.77     21.50 o 
  -6   2  15     5742.88     5697.24    159.90 o 
  -5   2  15     2034.11     1963.81     75.78 o 
  -4   2  15      905.75     1028.78     51.35 o 
  -3   2  15       71.91       32.95     19.61 o 
  -2   2  15      204.35      168.22     21.32 o 
  -1   2  15        2.45        5.88      9.38 o 
   0   2  15     4786.67     4760.64     92.01 o 
   1   2  15      106.68      123.63     15.32 o 
   2   2  15     4032.40     3937.56     79.82 o 
   3   2  15      718.37      748.24     28.23 o 
   4   2  15     1765.51     1812.54     56.52 o 
   5   2  15       21.52       18.24     22.38 o 
   6   2  15      268.30      284.61     29.07 o 
   7   2  15       72.18       39.40     23.93 o 
   8   2  15      733.54      751.74     50.32 o 
   9   2  15        2.55        0.20     24.04 o 
  10   2  15      581.00      627.83     53.36 o 
 -11   3  15        2.44      -18.11     19.81 o 
 -10   3  15      526.88      464.49     77.04 o 
  -9   3  15      902.70      865.50     43.75 o 
  -8   3  15      235.52      217.01     27.86 o 
  -7   3  15      574.04      560.34     42.50 o 
  -6   3  15       89.20       69.67     31.82 o 
  -5   3  15     1703.56     1630.78     68.24 o 
  -4   3  15      409.06      476.12     38.08 o 
  -3   3  15      301.51      191.79     28.85 o 
  -2   3  15     1075.05     1088.59     84.32 o 
  -1   3  15      647.21      568.19     30.45 o 
   0   3  15       88.86       86.15     17.98 o 
   1   3  15     1755.00     1825.87     55.19 o 
   2   3  15        0.18       -9.31     12.42 o 
   3   3  15      372.33      316.72     26.62 o 
   4   3  15      882.57      836.44     37.61 o 
   5   3  15      564.55      530.99     32.14 o 
   6   3  15      182.95      158.51     23.78 o 
   7   3  15     1383.76     1424.09     54.20 o 
   8   3  15      321.93      333.82     42.44 o 
   9   3  15      314.27      296.66     41.80 o 
 -11   4  15     1186.80     1377.23     59.53 o 
 -10   4  15       52.32       24.53     20.96 o 
  -9   4  15     1894.41     1890.43     66.61 o 
  -8   4  15       27.45       -0.89     18.73 o 
  -7   4  15       97.44       49.88     39.32 o 
  -6   4  15       52.35       25.90     18.38 o 
  -5   4  15      709.92      674.15     36.57 o 
  -4   4  15      289.86      253.84     49.50 o 
  -3   4  15     6604.62     7133.14    189.39 o 
  -2   4  15     1051.37      993.35    116.14 o 
  -1   4  15     5149.95     5680.03    128.68 o 
   0   4  15       89.52      100.30     19.12 o 
   1   4  15      119.14       91.84     18.87 o 
   2   4  15        5.29      -23.06     15.37 o 
   3   4  15     2531.73     2511.96     88.46 o 
   4   4  15      852.02      806.15     47.49 o 
   5   4  15     4382.91     4316.05    132.38 o 
   6   4  15      325.88      353.32     39.41 o 
   7   4  15     2672.16     2688.47     99.69 o 
   8   4  15       22.05       30.51     26.85 o 
   9   4  15       42.64       -6.87     23.37 o 
 -10   5  15     1691.43     1711.78     71.20 o 
  -9   5  15      240.31      258.94     31.32 o 
  -8   5  15     1110.77     1045.13     48.11 o 
  -7   5  15      782.04      724.17     41.83 o 
  -6   5  15        2.95      -23.56     15.70 o 
  -5   5  15     1786.09     1793.50     61.16 o 
  -4   5  15     1643.71     1712.93     87.04 o 
  -3   5  15      473.10      490.19     40.08 o 
  -2   5  15     5278.18     5691.17    363.65 o 
  -1   5  15        2.34       -8.64     15.34 o 
   0   5  15      737.60      750.58     36.61 o 
   1   5  15      274.19      259.29     34.82 o 
   2   5  15      226.39      245.20     33.74 o 
   3   5  15      509.69      499.04     57.93 o 
   4   5  15     1627.00     1574.46     70.99 o 
   5   5  15      294.27      346.12     39.36 o 
   6   5  15     2753.89     2734.10    100.43 o 
   7   5  15      135.60      149.70     32.89 o 
   8   5  15      784.14      769.58     52.59 o 
  -9   6  15      281.76      264.65     33.51 o 
  -8   6  15      302.69      314.07     34.44 o 
  -7   6  15       20.67       -2.69     18.25 o 
  -6   6  15     1592.38     1711.89     61.93 o 
  -5   6  15       18.71       11.99     19.05 o 
  -4   6  15     1440.67     1397.02     53.80 o 
  -3   6  15      873.93      876.59     41.87 o 
  -2   6  15        2.67      -14.87     15.35 o 
  -1   6  15      503.16      483.43     36.31 o 
   0   6  15     1063.01     1019.26     55.39 o 
   1   6  15       38.57       15.57     20.29 o 
   2   6  15     2715.85     2514.35     91.69 o 
   3   6  15       23.68       24.13     20.96 o 
   4   6  15      649.49      572.53     42.12 o 
   5   6  15      735.15      675.38     47.11 o 
   6   6  15       94.07      103.96     29.17 o 
   7   6  15       42.02       39.15     25.74 o 
   8   6  15      471.26      579.75     54.68 o 
  -9   7  15      121.83      150.09     28.73 o 
  -8   7  15      138.64       66.84     24.38 o 
  -7   7  15     1445.33     1602.76     62.69 o 
  -6   7  15       27.17       22.53     20.17 o 
  -5   7  15     1801.64     1963.09     70.87 o 
  -4   7  15      265.08      321.36     32.64 o 
  -3   7  15      319.17      326.44     32.03 o 
  -2   7  15      732.51      690.82     38.60 o 
  -1   7  15      354.46      342.44     48.40 o 
   0   7  15      170.49      122.64     29.61 o 
   1   7  15     1587.95     1499.09    134.91 o 
   2   7  15       35.84       42.89     25.02 o 
   3   7  15     1308.18     1182.42     98.19 o 
   4   7  15      302.89      256.52     51.68 o 
   5   7  15        0.86      -15.14     18.80 o 
   6   7  15      553.91      618.50     69.09 o 
   7   7  15      197.77      194.15     36.83 o 
  -7   8  15      132.25       94.16     25.72 o 
  -6   8  15      987.74      909.91     47.21 o 
  -5   8  15      261.36      338.37     34.83 o 
  -4   8  15      817.77      909.71     46.76 o 
  -3   8  15     2319.79     2580.10    110.26 o 
  -2   8  15       93.92       92.22     23.23 o 
  -1   8  15     1676.76     1809.48     65.42 o 
   0   8  15      171.91      189.96     35.00 o 
   1   8  15       22.56       11.20     23.70 o 
   2   8  15      838.10      818.67     52.50 o 
   3   8  15      510.51      531.29     46.54 o 
   4   8  15      586.42      560.85     44.96 o 
   5   8  15     1938.35     1887.84     83.27 o 
   6   8  15       38.66       16.04     49.77 o 
  -6   9  15       24.98       16.65     21.85 o 
  -5   9  15        0.06      -26.02     17.35 o 
  -4   9  15      565.02      601.20     42.89 o 
  -3   9  15       87.42       88.35     26.01 o 
  -2   9  15     1092.11     1167.01     54.24 o 
  -1   9  15       14.70      -12.74     18.78 o 
   0   9  15      100.12       89.95     29.66 o 
   1   9  15        0.37      -28.70     19.86 o 
   2   9  15      164.07      112.20     30.53 o 
   3   9  15      116.19       48.87     28.27 o 
   4   9  15     1034.27      994.68     60.36 o 
  -3  10  15      213.31      200.01     38.20 o 
  -2  10  15      267.09      254.89     35.20 o 
  -1  10  15      168.09      178.63     30.94 o 
   0  10  15      361.61      367.13     48.63 o 
   1  10  15       10.24      -13.52     22.19 o 
 -10   0  16      850.27      767.56     71.81 o 
  -8   0  16        9.73      -37.54     27.20 o 
  -6   0  16      324.21      350.87     54.40 o 
  -4   0  16    10465.72    10985.25    385.69 o 
  -2   0  16     2364.82     2629.76     86.10 o 
   0   0  16      174.99      161.17     23.62 o 
   2   0  16     1533.07     1496.41     59.62 o 
   4   0  16     7268.77     7093.29    384.05 o 
   6   0  16      680.34      681.07     63.10 o 
   8   0  16      136.08       56.57     38.08 o 
 -11   1  16      827.25      852.47     55.17 o 
 -10   1  16      117.15       76.69     27.07 o 
  -9   1  16      471.46      401.38     42.40 o 
  -8   1  16     2454.92     2261.75    112.06 o 
  -7   1  16       35.82       30.01     22.50 o 
  -6   1  16     4222.75     4224.06    129.22 o 
  -5   1  16      457.82      585.58     42.12 o 
  -4   1  16     2086.79     1883.33     74.24 o 
  -3   1  16     3023.46     3039.85     93.33 o 
  -2   1  16      273.02      239.08     19.90 o 
  -1   1  16      710.75      749.10     28.65 o 
   0   1  16     1938.51     2031.78     50.41 o 
   1   1  16        5.75       20.29     11.25 o 
   2   1  16     2031.36     2070.37     51.67 o 
   3   1  16     2199.01     2229.75     56.93 o 
   4   1  16      756.15      768.04     40.40 o 
   5   1  16     2541.11     2481.73     71.36 o 
   6   1  16       34.57       36.29     22.77 o 
   7   1  16      371.74      353.26     41.28 o 
   8   1  16      484.66      422.20     44.71 o 
   9   1  16      118.26      137.53     40.80 o 
 -11   2  16      128.59      133.60     32.69 o 
 -10   2  16      419.31      411.88     45.35 o 
  -9   2  16     1167.10     1139.09     72.35 o 
  -8   2  16        8.60        5.48     26.66 o 
  -7   2  16     4007.00     4108.73    128.28 o 
  -6   2  16      156.54      121.26     30.74 o 
  -5   2  16     5297.14     5344.13    153.09 o 
  -4   2  16     2708.83     2686.81    110.70 o 
  -3   2  16      455.34      396.20     39.04 o 
  -2   2  16      569.88      544.52     31.19 o 
  -1   2  16     1773.21     1827.61     56.85 o 
   0   2  16       16.11       43.92     16.42 o 
   1   2  16     5076.16     5046.63    118.78 o 
   2   2  16      302.01      338.23     22.26 o 
   3   2  16     4529.72     4492.12    107.60 o 
   4   2  16      149.45      128.80     22.01 o 
   5   2  16       28.89       15.11     15.98 o 
   6   2  16      108.00      104.90     22.29 o 
   7   2  16      262.21      247.72     36.87 o 
   8   2  16        1.35      -14.42     19.42 o 
   9   2  16     1071.34     1000.32     76.97 o 
 -11   3  16       35.42       -9.53     23.91 o 
 -10   3  16      115.27       60.74     26.89 o 
  -9   3  16      272.07      235.41     36.55 o 
  -8   3  16     1303.67     1367.95     66.16 o 
  -7   3  16      292.71      288.81     37.49 o 
  -6   3  16     1438.28     1460.66     65.77 o 
  -5   3  16        2.75      -27.04     18.03 o 
  -4   3  16      624.57      536.57     39.80 o 
  -3   3  16       67.06        4.11     20.58 o 
  -2   3  16      717.83      693.69     35.93 o 
  -1   3  16      105.31       44.22     17.51 o 
   0   3  16     1795.80     1824.11     57.24 o 
   1   3  16        0.17        8.95     14.39 o 
   2   3  16     3120.55     2991.09     99.02 o 
   3   3  16      165.14      139.66     27.12 o 
   4   3  16       67.16       58.25     40.53 o 
   5   3  16      217.28      220.90     25.80 o 
   6   3  16      993.48      964.94     43.91 o 
   7   3  16      423.16      407.38     44.42 o 
   8   3  16      658.63      642.69     73.44 o 
   9   3  16        8.98       -2.63     26.15 o 
 -10   4  16      916.71      979.09     49.12 o 
  -9   4  16      136.39      108.02     44.29 o 
  -8   4  16     1116.03     1060.30     48.65 o 
  -7   4  16        7.13      -22.86     15.24 o 
  -6   4  16        1.63      -25.69     17.25 o 
  -5   4  16        7.08      -25.37     16.91 o 
  -4   4  16     1729.88     1747.36     72.47 o 
  -3   4  16     1361.05     1342.90     61.53 o 
  -2   4  16     5459.34     5877.46    139.70 o 
  -1   4  16      655.44      627.46     34.70 o 
   0   4  16     1772.59     1763.89     58.14 o 
   1   4  16      452.13      407.44     29.47 o 
   2   4  16      118.79       72.69     24.79 o 
   3   4  16      145.29      134.83     27.18 o 
   4   4  16      838.67      794.19     47.88 o 
   5   4  16      545.45      549.72     64.73 o 
   6   4  16     1704.50     1704.64     75.42 o 
   7   4  16      423.65      488.84     47.23 o 
   8   4  16      527.61      487.41     72.89 o 
 -10   5  16      177.65      173.29     29.45 o 
  -9   5  16     1871.39     1774.18     66.28 o 
  -8   5  16       27.24       29.92     20.39 o 
  -7   5  16      572.21      536.23     40.48 o 
  -6   5  16      590.43      504.61     36.14 o 
  -5   5  16       79.86       91.10     22.39 o 
  -4   5  16      801.97      732.71     48.66 o 
  -3   5  16     2259.13     2440.26     89.82 o 
  -2   5  16      392.36      372.66     39.74 o 
  -1   5  16     3020.03     3153.93     86.13 o 
   0   5  16        3.33       10.99     16.79 o 
   1   5  16     1171.53     1116.82     76.16 o 
   2   5  16      237.01      181.15     30.66 o 
   3   5  16        5.46      -22.75     18.50 o 
   4   5  16      196.18      155.61     30.36 o 
   5   5  16     1321.15     1193.44     61.45 o 
   6   5  16       25.67       33.31     24.70 o 
   7   5  16     1285.62     1317.81     67.88 o 
   8   5  16        3.15      -31.13     20.75 o 
  -9   6  16       26.81       19.11     20.23 o 
  -8   6  16      158.49      155.99     27.38 o 
  -7   6  16      159.06      145.31     27.47 o 
  -6   6  16        0.53      -20.88     13.92 o 
  -5   6  16     1052.82     1031.07     47.94 o 
  -4   6  16      208.36      247.86     29.32 o 
  -3   6  16       91.95       59.52     33.18 o 
  -2   6  16      469.56      473.11     35.98 o 
  -1   6  16       29.36        5.24     16.79 o 
   0   6  16      178.80      182.01     39.71 o 
   1   6  16     2096.57     1977.85     80.53 o 
   2   6  16       16.81       23.47     20.83 o 
   3   6  16     1198.79     1114.51     58.47 o 
   4   6  16      194.05      165.84     30.74 o 
   5   6  16      135.95      129.19     30.58 o 
   6   6  16      140.04      106.72     29.28 o 
   7   6  16      209.36      196.83     37.26 o 
  -8   7  16      413.21      364.12     37.16 o 
  -7   7  16      103.60      102.39     25.92 o 
  -6   7  16      755.66      725.00     82.80 o 
  -5   7  16       18.12       37.57     21.21 o 
  -4   7  16      616.10      679.38     43.22 o 
  -3   7  16      486.19      483.83     39.02 o 
  -2   7  16        0.29      -23.45     15.63 o 
  -1   7  16      756.10      863.86     54.04 o 
   0   7  16      594.98      546.69     43.45 o 
   1   7  16      278.88      324.10     39.41 o 
   2   7  16      920.73      865.95     91.93 o 
   3   7  16       31.00       16.62     22.30 o 
   4   7  16      169.94      170.45     31.52 o 
   5   7  16      244.49      242.58     39.17 o 
   6   7  16        7.15        3.92     24.02 o 
  -7   8  16      219.70      195.05     31.69 o 
  -6   8  16       11.66       -7.95     18.51 o 
  -5   8  16      533.51      574.36     40.30 o 
  -4   8  16      808.19      891.14     46.34 o 
  -3   8  16      616.09      629.48     39.97 o 
  -2   8  16     1978.00     2157.97    111.68 o 
  -1   8  16      102.63      102.60     31.05 o 
   0   8  16     1145.66     1149.81     92.75 o 
   1   8  16      219.29      262.41     38.27 o 
   2   8  16       43.92       27.40     24.01 o 
   3   8  16      561.97      523.18     49.60 o 
   4   8  16      474.14      488.14     49.46 o 
   5   8  16      118.80      105.30     31.04 o 
  -5   9  16       69.28       54.72     23.41 o 
  -4   9  16       25.80       33.47     22.88 o 
  -3   9  16      953.18      978.70     68.00 o 
  -2   9  16      237.40      248.06     45.65 o 
  -1   9  16      565.59      606.98     42.43 o 
   0   9  16       98.17       64.29     28.61 o 
   1   9  16        0.18      -12.68     21.43 o 
   2   9  16        2.79      -23.99     21.67 o 
   3   9  16      256.65      202.15     37.05 o 
 -11   0  17     1219.83     1288.70     97.92 o 
  -9   0  17     1627.62     1660.25    107.17 o 
  -7   0  17       94.39       57.66     36.45 o 
  -5   0  17     1340.31     1262.59     86.49 o 
  -3   0  17     9686.41    10298.01    257.13 o 
  -1   0  17     2034.63     2087.96     87.85 o 
   1   0  17       34.73       26.83     18.65 o 
   3   0  17     2609.06     2472.14     86.49 o 
   5   0  17     4385.04     4700.04    201.27 o 
   7   0  17      985.82      962.86     81.60 o 
   9   0  17       34.24       76.70     44.61 o 
 -11   1  17      456.64      452.56     48.60 o 
 -10   1  17     1493.10     1516.77     73.27 o 
  -9   1  17      105.86      120.70     29.76 o 
  -8   1  17     1101.55      997.05     57.12 o 
  -7   1  17     1716.73     1600.42     71.55 o 
  -6   1  17       29.64       -0.14     20.78 o 
  -5   1  17     2885.15     2799.63     97.89 o 
  -4   1  17     2146.68     2136.08     81.52 o 
  -3   1  17     1055.02     1175.89     65.47 o 
  -2   1  17     4018.47     4180.52    154.51 o 
  -1   1  17      294.02      286.88     23.00 o 
   0   1  17      956.46      987.72     34.22 o 
   1   1  17     1024.62      917.96     32.73 o 
   2   1  17        7.31       15.88     12.76 o 
   3   1  17     2369.24     2426.04     59.41 o 
   4   1  17     2231.94     2208.62     66.38 o 
   5   1  17      297.12      307.85     37.49 o 
   6   1  17     1786.74     1758.30     75.35 o 
   7   1  17        0.28       -2.83     22.48 o 
   8   1  17      195.12      171.69     34.78 o 
   9   1  17      505.41      521.98     52.28 o 
 -10   2  17        0.26       -9.77     23.07 o 
  -9   2  17      335.53      275.13     38.85 o 
  -8   2  17     1012.03     1032.49    134.64 o 
  -7   2  17        3.63        4.51     20.73 o 
  -6   2  17     3554.53     3711.28    190.94 o 
  -5   2  17       37.67       45.72     23.37 o 
  -4   2  17     3068.55     2920.81    144.97 o 
  -3   2  17     1241.70     1288.38     60.00 o 
  -2   2  17       20.90      -17.94     14.65 o 
  -1   2  17      703.29      702.05     36.08 o 
   0   2  17     3491.85     3490.26     89.38 o 
   1   2  17      168.53      237.61     24.97 o 
   2   2  17     6344.63     6075.18    134.78 o 
   3   2  17       39.06       41.26     17.08 o 
   4   2  17     1444.88     1431.65     51.38 o 
   5   2  17      453.08      415.30     32.09 o 
   6   2  17        2.96      -12.78     20.39 o 
   7   2  17       65.25       18.78     24.04 o 
   8   2  17      749.91      781.97     94.38 o 
 -10   3  17       49.16        1.65     24.02 o 
  -9   3  17      483.88      403.08     67.18 o 
  -8   3  17      115.43      116.96     30.05 o 
  -7   3  17     1292.35     1346.37     65.69 o 
  -6   3  17       19.88      -16.11     19.08 o 
  -5   3  17     2577.97     2415.54     90.01 o 
  -4   3  17       27.41       -5.57     20.13 o 
  -3   3  17        1.35      -26.83     17.88 o 
  -2   3  17       64.70       19.96     22.09 o 
  -1   3  17      757.78      685.13     36.39 o 
   0   3  17        3.29      -14.37     15.27 o 
   1   3  17     4904.87     4959.29    116.57 o 
   2   3  17        2.53       22.24     21.50 o 
   3   3  17     1025.63     1033.85     53.22 o 
   4   3  17      476.66      420.28     46.51 o 
   5   3  17        2.81      -25.98     18.03 o 
   6   3  17      121.62      107.95     28.95 o 
   7   3  17      947.34      982.98     84.32 o 
   8   3  17       48.07        0.00     36.45 o 
 -10   4  17       74.88       67.05     29.53 o 
  -9   4  17      628.14      611.39     50.10 o 
  -8   4  17      181.60      193.11     34.78 o 
  -7   4  17      485.82      543.64     43.77 o 
  -6   4  17        0.27      -25.66     17.11 o 
  -5   4  17      532.31      418.23     42.83 o 
  -4   4  17        1.01      -24.27     16.18 o 
  -3   4  17     1834.11     1731.13    125.66 o 
  -2   4  17     1022.39     1009.97     44.78 o 
  -1   4  17     2744.89     2952.93     82.32 o 
   0   4  17      538.57      479.21     30.81 o 
   1   4  17     1397.67     1326.76     62.31 o 
   2   4  17      112.91       66.66     23.54 o 
   3   4  17       10.99       -6.50     17.88 o 
   4   4  17       35.85       30.83     21.14 o 
   5   4  17      488.70      480.33     42.69 o 
   6   4  17      636.16      596.41     48.83 o 
   7   4  17      549.53      571.31     77.52 o 
   8   4  17      230.37      197.47     55.49 o 
  -9   5  17       26.83       15.71     21.16 o 
  -8   5  17     1559.22     1463.53     59.61 o 
  -7   5  17        8.04      -12.43     17.43 o 
  -6   5  17      213.32      173.42     32.89 o 
  -5   5  17      142.60      147.53     35.63 o 
  -4   5  17     1167.71     1110.00    137.36 o 
  -3   5  17       19.33       -4.62     20.77 o 
  -2   5  17     2077.13     2138.11     69.12 o 
  -1   5  17       89.48       71.08     21.02 o 
   0   5  17     3817.80     3967.66    101.63 o 
   1   5  17      211.81      213.92     34.07 o 
   2   5  17      338.55      273.30     35.96 o 
   3   5  17        0.90      -25.31     16.87 o 
   4   5  17       56.32       27.94     22.77 o 
   5   5  17       28.15       51.57     25.25 o 
   6   5  17      737.87      668.18     48.78 o 
   7   5  17        5.97        3.84     23.43 o 
  -8   6  17       73.98       22.76     28.87 o 
  -7   6  17       70.54       18.61     20.61 o 
  -6   6  17      130.72      129.64     34.58 o 
  -5   6  17       44.75       18.44     20.12 o 
  -4   6  17      352.74      341.38     71.81 o 
  -3   6  17      268.93      264.52     37.77 o 
  -2   6  17       63.92       50.51     21.42 o 
  -1   6  17      158.86      169.06     25.77 o 
   0   6  17      487.68      455.61     42.29 o 
   1   6  17       42.65        3.57     20.38 o 
   2   6  17     1041.75      980.18     55.96 o 
   3   6  17      130.34       92.75     27.62 o 
   4   6  17      169.89      155.81     30.92 o 
   5   6  17       51.31        7.68     22.38 o 
   6   6  17       94.11       66.89     29.81 o 
  -7   7  17      257.41      295.65     35.45 o 
  -6   7  17       36.93        1.12     19.22 o 
  -5   7  17      417.74      485.90     40.18 o 
  -4   7  17      137.08      109.35     25.86 o 
  -3   7  17       21.27      -10.95     22.22 o 
  -2   7  17      931.44      941.41     47.43 o 
  -1   7  17      132.43      128.69     32.99 o 
   0   7  17      774.70      792.28     53.08 o 
   1   7  17      483.48      492.09     45.19 o 
   2   7  17       27.95       -0.72     21.92 o 
   3   7  17      252.82      198.33     34.39 o 
   4   7  17       15.04      -12.71     21.11 o 
   5   7  17        0.13      -27.86     21.83 o 
  -6   8  17       36.97        0.31     20.09 o 
  -5   8  17       49.55       30.54     20.21 o 
  -4   8  17      163.36      192.87     29.86 o 
  -3   8  17     1268.99     1308.31     94.76 o 
  -2   8  17      102.00      107.82     32.90 o 
  -1   8  17     1658.94     1707.60     82.02 o 
   0   8  17       17.49       42.08     27.87 o 
   1   8  17      943.05      883.04     56.83 o 
   2   8  17      168.49      169.29     35.62 o 
   3   8  17        1.66      -28.27     22.30 o 
   4   8  17       53.21       27.66     41.89 o 
  -3   9  17       20.32        6.45     21.79 o 
  -2   9  17      666.23      755.08     46.07 o 
  -1   9  17      146.08      132.83     36.09 o 
   0   9  17      362.94      289.37     78.33 o 
   1   9  17       58.84       43.04     30.46 o 
 -10   0  18     1836.99     1817.46    116.96 o 
  -8   0  18     1089.07     1079.81     84.32 o 
  -6   0  18      670.28      622.86     63.10 o 
  -4   0  18     1721.14     1754.35    104.45 o 
  -2   0  18     9333.83    10032.95    427.30 o 
   0   0  18     2392.95     2514.87     86.12 o 
   2   0  18       76.00       90.85     23.85 o 
   4   0  18     2297.87     2416.93    125.66 o 
   6   0  18     2419.94     2394.63    130.01 o 
   8   0  18      388.93      417.24     68.00 o 
 -10   1  18      272.13      227.73     39.23 o 
  -9   1  18     1689.97     1708.42     79.05 o 
  -8   1  18        1.68      -30.77     20.51 o 
  -7   1  18      803.45      776.71     51.35 o 
  -6   1  18     1730.48     1840.27     77.89 o 
  -5   1  18       32.17       16.59     22.69 o 
  -4   1  18     1733.56     1778.52     74.81 o 
  -3   1  18     3625.71     3818.13     98.04 o 
  -2   1  18      763.32      827.97     39.54 o 
  -1   1  18     4017.60     4353.11    206.91 o 
   0   1  18      567.14      596.67     33.05 o 
   1   1  18     1231.35     1326.14     41.41 o 
   2   1  18     2213.48     2283.42     57.76 o 
   3   1  18      325.24      280.66     27.41 o 
   4   1  18     1131.82     1115.60     45.85 o 
   5   1  18     1589.94     1588.00     70.96 o 
   6   1  18      276.67      294.77     41.34 o 
   7   1  18     1263.20     1291.13     74.25 o 
   8   1  18      109.52       57.37     29.42 o 
 -10   2  18      670.95      657.90     54.94 o 
  -9   2  18        1.00        5.81     24.41 o 
  -8   2  18      772.56      768.99     52.30 o 
  -7   2  18     1509.95     1553.61     72.12 o 
  -6   2  18      116.07      121.25     29.79 o 
  -5   2  18     3493.41     3441.70    177.88 o 
  -4   2  18        7.05       13.37     21.45 o 
  -3   2  18     1056.83     1229.47     48.96 o 
  -2   2  18      463.72      468.13     35.46 o 
  -1   2  18      212.27      256.33     34.00 o 
   0   2  18     1697.53     1787.31     59.56 o 
   1   2  18     3408.44     3443.24     89.37 o 
   2   2  18       68.81      126.39     25.86 o 
   3   2  18     2394.51     2598.52     92.31 o 
   4   2  18       18.62       19.93     21.12 o 
   5   2  18      871.46      735.46     72.06 o 
   6   2  18      401.35      422.30     45.19 o 
   7   2  18      157.95      132.73     32.14 o 
   8   2  18      105.19      117.12     35.07 o 
  -9   3  18       26.29      -18.98     24.04 o 
  -8   3  18      481.51      446.95     46.92 o 
  -7   3  18        9.90       -9.64     20.13 o 
  -6   3  18     1311.72     1310.18    151.77 o 
  -5   3  18      156.42      170.26     31.51 o 
  -4   3  18     2141.63     2044.81    114.24 o 
  -3   3  18      655.44      633.09     40.11 o 
  -2   3  18      140.28      120.98     23.21 o 
  -1   3  18       26.37        0.70     16.95 o 
   0   3  18     1642.54     1682.41     57.45 o 
   1   3  18       90.59      100.62     21.30 o 
   2   3  18     2203.83     2154.85     82.49 o 
   3   3  18      572.60      525.11     39.80 o 
   4   3  18      568.47      589.98     42.70 o 
   5   3  18      367.01      377.47     40.75 o 
   6   3  18       20.88       -3.38     23.38 o 
   7   3  18       70.80       57.66     41.34 o 
  -9   4  18      102.84       44.93     26.63 o 
  -8   4  18      637.70      602.09     47.36 o 
  -7   4  18       56.53       48.46     28.07 o 
  -6   4  18       83.86       28.78     23.94 o 
  -5   4  18      153.61      126.29     29.39 o 
  -4   4  18     1753.76     1728.09     75.20 o 
  -3   4  18       24.24       20.18     42.97 o 
  -2   4  18     1440.47     1485.17     55.83 o 
  -1   4  18      248.75      248.97     28.34 o 
   0   4  18     2661.78     2662.53     83.92 o 
   1   4  18      396.67      364.48     39.23 o 
   2   4  18      321.07      330.41     38.76 o 
   3   4  18      128.17      105.88     27.57 o 
   4   4  18      237.93      203.06     33.58 o 
   5   4  18       26.03      -10.24     29.38 o 
   6   4  18      298.92      318.86     41.32 o 
   7   4  18      322.17      294.30     63.10 o 
  -8   5  18        1.82      -11.69     33.73 o 
  -7   5  18      676.38      675.88     80.78 o 
  -6   5  18       17.47      -18.29     20.90 o 
  -5   5  18        5.83      -18.49     20.38 o 
  -4   5  18       28.86        6.58     22.61 o 
  -3   5  18     1139.29     1171.91     61.16 o 
  -2   5  18       34.71       17.43     18.42 o 
  -1   5  18     2503.20     2601.87     78.55 o 
   0   5  18       35.06       37.92     23.37 o 
   1   5  18     1509.52     1470.96     68.65 o 
   2   5  18       12.65       12.56     20.19 o 
   3   5  18        4.39      -19.84     18.03 o 
   4   5  18       17.59       -2.46     25.02 o 
   5   5  18      367.47      407.55     45.37 o 
   6   5  18        1.86      -32.60     21.73 o 
  -7   6  18      150.59      135.57     27.71 o 
  -6   6  18        2.15      -28.06     21.43 o 
  -5   6  18      444.18      449.12     77.79 o 
  -4   6  18      122.28       82.61     27.42 o 
  -3   6  18        5.01      -17.81     20.58 o 
  -2   6  18       30.64      -10.96     17.92 o 
  -1   6  18      227.34      239.01     36.54 o 
   0   6  18       54.29       46.61     25.69 o 
   1   6  18     1114.10     1148.02     61.90 o 
   2   6  18       26.46        0.11     23.07 o 
   3   6  18      362.98      383.78     69.36 o 
   4   6  18       14.14       12.85     22.00 o 
   5   6  18        3.26      -29.23     20.76 o 
  -6   7  18      299.08      305.24     36.15 o 
  -5   7  18        0.48      -26.70     17.80 o 
  -4   7  18      202.14      217.71     37.48 o 
  -3   7  18      165.37      134.65     28.27 o 
  -2   7  18      201.46      188.54     36.87 o 
  -1   7  18      484.96      458.16     49.65 o 
   0   7  18      355.32      426.16     83.23 o 
   1   7  18      196.15      201.34     42.97 o 
   2   7  18      591.66      616.52     50.34 o 
   3   7  18       12.52       -5.98     22.48 o 
   4   7  18       26.90       18.98     24.75 o 
  -4   8  18      125.10      105.74     26.94 o 
  -3   8  18        0.32      -13.47     19.90 o 
  -2   8  18      998.03     1045.03     77.79 o 
  -1   8  18       35.52       30.58     27.89 o 
   0   8  18     1517.26     1575.91     79.24 o 
   1   8  18       41.36       52.64     39.98 o 
   2   8  18      195.22      207.88     38.26 o 
  -9   0  19     1445.47     1250.62     94.65 o 
  -7   0  19      772.40      736.01     71.81 o 
  -5   0  19      240.20      233.91     52.77 o 
  -3   0  19     3341.22     3164.91    153.40 o 
  -1   0  19     4249.76     4529.40    134.20 o 
   1   0  19     3143.21     3072.03    100.95 o 
   3   0  19      255.72      232.99     31.65 o 
   5   0  19      802.00      804.56     72.35 o 
   7   0  19     1940.04     1846.83    116.96 o 
  -9   1  19      251.61      191.74     44.61 o 
  -8   1  19      986.87      996.07     59.02 o 
  -7   1  19      465.03      528.98     46.59 o 
  -6   1  19      152.92      123.57     29.72 o 
  -5   1  19     1156.02     1060.74     58.45 o 
  -4   1  19      131.22      143.06     25.53 o 
  -3   1  19     1590.28     1659.05     62.47 o 
  -2   1  19     2412.36     2563.82    125.02 o 
  -1   1  19      127.21      141.66     28.00 o 
   0   1  19     2779.34     2644.63     96.11 o 
   1   1  19      487.50      483.71     30.93 o 
   2   1  19      195.22      235.37     25.62 o 
   3   1  19      942.94      990.04     44.37 o 
   4   1  19      322.23      363.42     32.29 o 
   5   1  19      736.72      687.84     47.48 o 
   6   1  19     1078.79     1015.70     59.02 o 
   7   1  19       21.33       31.77     26.35 o 
  -9   2  19      551.76      536.30     55.76 o 
  -8   2  19       23.72       25.31     25.58 o 
  -7   2  19     1180.22     1108.64     61.33 o 
  -6   2  19     2820.71     2766.47    229.56 o 
  -5   2  19      107.11       98.95     27.84 o 
  -4   2  19     2788.09     2692.63    152.04 o 
  -3   2  19      169.63      187.15     29.49 o 
  -2   2  19      784.94      712.64     38.17 o 
  -1   2  19     1093.32     1067.64     45.61 o 
   0   2  19      275.36      380.29     32.65 o 
   1   2  19      274.49      309.89     29.07 o 
   2   2  19     1639.05     1546.81     68.24 o 
   3   2  19       92.42      113.86     26.93 o 
   4   2  19     1197.79     1288.98     63.00 o 
   5   2  19        7.66       -1.09     32.10 o 
   6   2  19      246.19      113.69     48.41 o 
   7   2  19      104.93       46.78     45.15 o 
  -9   3  19        7.51      -18.31     27.20 o 
  -8   3  19        8.39      -32.89     21.93 o 
  -7   3  19      362.28      439.17     51.68 o 
  -6   3  19      197.96      271.82     38.48 o 
  -5   3  19     1288.66     1282.02     64.95 o 
  -4   3  19      829.98      840.81     78.33 o 
  -3   3  19      676.68      669.00     53.70 o 
  -2   3  19     1426.98     1404.47     54.16 o 
  -1   3  19       12.02      -15.50     17.32 o 
   0   3  19       65.06       39.34     19.34 o 
   1   3  19     1436.53     1394.28     65.97 o 
   2   3  19       95.03      141.39     29.02 o 
   3   3  19     1756.60     1766.41     82.41 o 
   4   3  19     1312.57     1287.64     64.07 o 
   5   3  19      823.40      736.91     50.32 o 
   6   3  19      324.10      233.91     56.03 o 
  -8   4  19       69.36       45.53     25.96 o 
  -7   4  19      411.71      430.88     94.65 o 
  -6   4  19       47.13        0.08     23.08 o 
  -5   4  19       24.03      -11.46     22.66 o 
  -4   4  19      120.43       68.17     31.82 o 
  -3   4  19     1697.90     1736.61     63.62 o 
  -2   4  19      187.85      203.45     28.66 o 
  -1   4  19     1846.76     1991.92     66.75 o 
   0   4  19      195.91      255.98     32.37 o 
   1   4  19      756.07      743.06     48.85 o 
   2   4  19      347.77      290.32     72.35 o 
   3   4  19       90.80       91.02     27.69 o 
   4   4  19       73.06       68.89     27.10 o 
   5   4  19      340.57      279.90     39.98 o 
   6   4  19        5.38       -3.82     23.76 o 
  -7   5  19       40.77       51.58     28.65 o 
  -6   5  19      209.67      202.15     36.32 o 
  -5   5  19       63.81       45.02     24.54 o 
  -4   5  19      150.67      128.81     31.31 o 
  -3   5  19       37.26       -0.64     18.55 o 
  -2   5  19     1063.66     1123.42     50.39 o 
  -1   5  19      150.40      164.94     33.62 o 
   0   5  19     1658.38     1689.51     76.55 o 
   1   5  19      136.17      123.58     30.42 o 
   2   5  19       19.93        0.34     20.38 o 
   3   5  19       89.93       84.83     27.95 o 
   4   5  19      120.45       82.91     28.82 o 
   5   5  19        2.13      -39.17     29.92 o 
  -6   6  19      775.29      815.28     55.76 o 
  -5   6  19        1.59       -6.24     22.15 o 
  -4   6  19      328.84      335.76     83.77 o 
  -3   6  19      109.40       79.41     33.60 o 
  -2   6  19      316.43      301.71     34.00 o 
  -1   6  19       51.01       59.70     26.52 o 
   0   6  19     1017.03     1108.47     62.70 o 
   1   6  19        4.71       -1.63     23.81 o 
   2   6  19     1371.19     1340.17     68.65 o 
   3   6  19        1.02       -9.34     21.35 o 
   4   6  19      169.39      191.77     36.35 o 
  -5   7  19      728.54      653.83     51.51 o 
  -4   7  19        0.19      -32.87     21.92 o 
  -3   7  19       17.57        4.08     19.95 o 
  -2   7  19       34.49       10.58     27.74 o 
  -1   7  19      431.22      489.21    104.99 o 
   0   7  19      248.56      209.50     38.16 o 
   1   7  19     1000.05     1116.22     64.99 o 
   2   7  19       89.19       80.93     28.57 o 
   3   7  19      534.41      528.54     48.55 o 
  -8   0  20     1884.96     1965.97    121.85 o 
  -6   0  20     1006.25      869.83     77.25 o 
  -4   0  20       63.64        2.18     30.46 o 
  -2   0  20     3073.89     3168.72    155.58 o 
   0   0  20     2885.09     2816.76    141.44 o 
   2   0  20      378.26      351.21     89.49 o 
   4   0  20      734.48      646.80     65.82 o 
   6   0  20      967.61      811.08     76.70 o 
  -8   1  20       19.65        2.47     35.36 o 
  -7   1  20      501.09      493.53     48.83 o 
  -6   1  20      659.72      623.07     47.68 o 
  -5   1  20       17.99       10.88     28.56 o 
  -4   1  20      980.59      959.80     56.33 o 
  -3   1  20      111.24      135.98     26.80 o 
  -2   1  20     1059.90     1039.36     46.25 o 
  -1   1  20      738.87      717.17     38.21 o 
   0   1  20       20.52       44.99     19.19 o 
   1   1  20      869.64      756.53     38.52 o 
   2   1  20      297.93      311.00     30.28 o 
   3   1  20        1.38       -9.10     19.78 o 
   4   1  20      618.40      660.40     70.72 o 
   5   1  20      145.08      120.22     50.59 o 
   6   1  20      326.77      316.81     78.88 o 
  -8   2  20      180.32      105.46     32.69 o 
  -7   2  20      802.98      730.86     58.75 o 
  -6   2  20      934.92      933.36     71.53 o 
  -5   2  20     2297.97     2182.98     88.65 o 
  -4   2  20       83.81      115.42     23.75 o 
  -3   2  20     2583.87     2771.46    109.59 o 
  -2   2  20      193.06      244.54     29.54 o 
  -1   2  20      402.31      439.92     35.36 o 
   0   2  20      331.68      324.64     31.08 o 
   1   2  20      341.91      374.26     32.35 o 
   2   2  20       93.71      110.47     27.83 o 
   3   2  20     1322.31     1349.98     65.77 o 
   4   2  20      378.53      414.84     43.79 o 
   5   2  20      721.70      654.42     70.72 o 
   6   2  20       49.29       25.57     44.06 o 
  -8   3  20       18.94       10.29     25.38 o 
  -7   3  20       34.24       16.77     25.09 o 
  -6   3  20      992.10     1012.72     59.97 o 
  -5   3  20      298.40      331.88     41.89 o 
  -4   3  20      641.04      599.42     38.09 o 
  -3   3  20     1678.23     1735.39     63.00 o 
  -2   3  20      315.68      402.71     35.16 o 
  -1   3  20      706.63      701.92     38.94 o 
   0   3  20      145.00      146.62     35.71 o 
   1   3  20        0.57        1.92     20.94 o 
   2   3  20     2122.66     2056.49     98.73 o 
   3   3  20      772.75      774.52     50.20 o 
   4   3  20     1416.82     1430.45     69.42 o 
   5   3  20      808.90      788.56     53.07 o 
  -7   4  20        9.76        0.34     23.16 o 
  -6   4  20      228.63      236.68     37.38 o 
  -5   4  20       37.80       -1.57     25.35 o 
  -4   4  20       77.48       56.07     26.73 o 
  -3   4  20        2.64      -16.18     17.63 o 
  -2   4  20     1453.86     1535.01     59.23 o 
  -1   4  20       52.12       49.14     20.35 o 
   0   4  20     1257.46     1318.32     79.69 o 
   1   4  20      375.18      385.44     54.40 o 
   2   4  20       21.71       21.37     23.70 o 
   3   4  20      138.39      125.91     47.60 o 
   4   4  20       83.38       75.99     29.04 o 
   5   4  20       63.94       60.09     28.11 o 
  -6   5  20      395.13      462.84     49.10 o 
  -5   5  20       16.42       10.26     36.72 o 
  -4   5  20      225.17      204.99     36.52 o 
  -3   5  20      384.36      386.41     62.14 o 
  -2   5  20       32.15       33.96     21.17 o 
  -1   5  20     1435.76     1549.90     75.14 o 
   0   5  20      434.94      479.19     60.93 o 
   1   5  20      310.93      389.03     45.20 o 
   2   5  20      771.79      728.90     58.21 o 
   3   5  20       19.24       26.94     23.85 o 
   4   5  20      223.39      199.44     35.96 o 
  -5   6  20     1278.05     1364.44     71.92 o 
  -4   6  20        0.28       -6.28     21.23 o 
  -3   6  20       70.85       65.99     24.13 o 
  -2   6  20      274.11      313.52     34.78 o 
  -1   6  20      477.97      560.06     53.85 o 
   0   6  20       81.61       70.40     29.04 o 
   1   6  20     1642.13     1689.32    141.16 o 
   2   6  20        2.18      -19.93     21.92 o 
   3   6  20     1292.58     1253.45     68.47 o 
  -3   7  20        0.07       -7.86     21.21 o 
  -2   7  20       41.31       30.21     29.82 o 
  -1   7  20       90.08       96.17     42.16 o 
   0   7  20      908.67      901.51     60.76 o 
  -7   0  21     1624.88     1584.09    108.80 o 
  -5   0  21      286.22      297.56     60.38 o 
  -3   0  21      499.62      545.62     62.56 o 
  -1   0  21     1345.83     1275.65     90.30 o 
   1   0  21      635.07      631.02     64.19 o 
   3   0  21       25.47        4.90     29.92 o 
   5   0  21      562.51      524.40     71.26 o 
  -7   1  21        7.03      -22.95     23.23 o 
  -6   1  21      163.59      180.20     34.35 o 
  -5   1  21      391.83      428.25     46.12 o 
  -4   1  21        2.05      -22.75     21.11 o 
  -3   1  21      684.38      794.77     52.12 o 
  -2   1  21      116.31      142.24     31.13 o 
  -1   1  21      369.63      381.01     34.93 o 
   0   1  21      169.03      151.99     24.33 o 
   1   1  21       18.97       30.78     18.32 o 
   2   1  21      156.28      149.98     69.36 o 
   3   1  21      591.90      594.15     44.99 o 
   4   1  21       16.81      -21.76     33.18 o 
   5   1  21      348.00      218.14     53.85 o 
  -7   2  21      108.44       67.53     28.73 o 
  -6   2  21     1271.37     1226.93     66.16 o 
  -5   2  21      404.55      402.57     45.77 o 
  -4   2  21     1387.17     1414.78     57.05 o 
  -3   2  21      120.90      128.46     25.40 o 
  -2   2  21     1354.93     1323.55     54.30 o 
  -1   2  21      103.48       68.38     22.58 o 
   0   2  21        2.95        4.36     16.97 o 
   1   2  21       71.65       47.07     19.12 o 
   2   2  21      937.93      899.58     54.04 o 
   3   2  21      210.19      252.43     36.87 o 
   4   2  21      622.77      652.90     48.27 o 
   5   2  21      167.89      151.77     54.40 o 
  -7   3  21      300.51      295.36     41.96 o 
  -6   3  21       38.46       28.48     25.74 o 
  -5   3  21      873.04      853.08     55.37 o 
  -4   3  21      204.37      188.76     29.51 o 
  -3   3  21      422.38      445.90     38.45 o 
  -2   3  21     1826.20     1792.47     65.01 o 
  -1   3  21        4.78       15.68     19.25 o 
   0   3  21      503.91      473.98     37.98 o 
   1   3  21      886.36      920.66     99.55 o 
   2   3  21        2.75       14.07     21.88 o 
   3   3  21     1094.75     1179.69     89.21 o 
   4   3  21      477.19      518.19     49.88 o 
  -6   4  21       49.27       49.07     28.42 o 
  -5   4  21      137.72      104.45     31.05 o 
  -4   4  21        0.13      -25.75     17.29 o 
  -3   4  21      198.68      236.62     32.23 o 
  -2   4  21        0.01       -1.71     18.57 o 
  -1   4  21     1648.00     1723.23     83.24 o 
   0   4  21      114.33      123.76     32.70 o 
   1   4  21      872.48      954.99     60.65 o 
   2   4  21      115.00       89.51     28.56 o 
   3   4  21       16.65       -8.15     23.23 o 
   4   4  21      102.12       47.74     37.54 o 
  -5   5  21      540.12      560.63     53.85 o 
  -4   5  21       54.16       25.03     21.83 o 
  -3   5  21      343.24      419.49     64.35 o 
  -2   5  21      532.68      592.63     42.49 o 
  -1   5  21      111.02       82.71     30.56 o 
   0   5  21      858.84      862.63     62.01 o 
   1   5  21      895.44      879.19     57.46 o 
   2   5  21       34.12       28.57     31.28 o 
  -3   6  21       11.79        1.87     20.39 o 
  -2   6  21      165.35      155.51     36.23 o 
  -1   6  21      308.57      285.63     43.21 o 
   0   6  21      630.91      641.87     52.50 o 
  -6   0  22      297.84      206.17     52.77 o 
  -4   0  22        2.95      -31.01     28.29 o 
  -2   0  22     1773.55     1734.77    110.97 o 
   0   0  22      430.24      595.66     73.98 o 
   2   0  22      454.44      423.77     59.29 o 
  -6   1  22       52.46       36.67     25.76 o 
  -5   1  22        3.35      -13.48     19.97 o 
  -4   1  22      333.47      313.16     41.54 o 
  -3   1  22       82.26       76.67     34.82 o 
  -2   1  22      292.71      348.15     42.31 o 
  -1   1  22      227.95      270.05     58.48 o 
   0   1  22        8.35      -13.14     21.92 o 
   1   1  22      175.28      176.93     26.40 o 
   2   1  22      386.06      326.68     39.53 o 
   3   1  22       38.61        3.81     34.27 o 
   4   1  22      142.97       89.21     45.69 o 
  -6   2  22       26.31        1.09     22.74 o 
  -5   2  22      938.93      972.70     59.77 o 
  -4   2  22       27.28       13.73     24.97 o 
  -3   2  22      810.30      837.73     54.81 o 
  -2   2  22      236.96      241.84     30.84 o 
  -1   2  22      249.31      225.39     29.56 o 
   0   2  22       24.09        0.19     17.80 o 
   1   2  22      204.59      161.21     32.89 o 
   2   2  22       17.09       27.48     24.39 o 
   3   2  22      437.46      511.67     50.57 o 
  -5   3  22       18.57       17.48     21.09 o 
  -4   3  22      513.32      542.74     39.60 o 
  -3   3  22      587.65      657.49     40.83 o 
  -2   3  22      276.77      297.19     34.32 o 
  -1   3  22     1506.11     1624.28     62.39 o 
   0   3  22      199.68      184.21     35.01 o 
   1   3  22      875.85      841.20     54.79 o 
   2   3  22      369.46      394.99     83.77 o 
   3   3  22       23.76      -10.91     24.37 o 
  -4   4  22        0.06      -26.44     17.62 o 
  -3   4  22        1.37      -19.81     18.66 o 
  -2   4  22      503.09      540.67     39.29 o 
  -1   4  22       77.52       93.02     31.16 o 
   0   4  22     2104.56     2238.25    232.01 o 
   1   4  22      121.61      106.38     32.37 o 
   2   4  22      443.78      406.53     60.65 o 
  -2   5  22      385.91      484.64     41.55 o 
  -1   5  22      519.00      616.22     69.36 o 
  -5   0  23        3.80      -39.71     31.01 o 
  -3   0  23      840.99      818.70     78.88 o 
  -1   0  23     2165.21     2278.21    132.73 o 
   1   0  23     1113.64     1180.45     89.76 o 
  -4   1  23      119.47      128.17     32.89 o 
  -3   1  23      272.05      333.77     43.68 o 
  -2   1  23      629.81      670.19     51.09 o 
  -1   1  23       72.08       51.54     27.10 o 
   0   1  23      572.13      599.44     66.37 o 
   1   1  23       21.29        0.58     23.84 o 
   2   1  23      144.23      170.81     47.33 o 
  -4   2  23      986.17      962.27     60.54 o 
  -3   2  23       19.77       31.09     26.18 o 
  -2   2  23      576.88      595.78     50.81 o 
  -1   2  23       42.31       17.28     26.33 o 
   0   2  23        0.38      -21.43     17.01 o 
   1   2  23      243.74      231.09     38.26 o 
  -3   3  23      499.64      564.03     44.12 o 
  -2   3  23      831.98      803.57     45.13 o 
  -1   3  23       19.37       47.66     22.01 o 
   0   3  23     1482.17     1430.85     80.78 o 
                                                 
